# Supplementary material for: MicroRNAs Targeting HIF-2α, VEGFR1 and/or VEGFR2 as Potential Predictive Biomarkers for VEGFR Tyrosine Kinase and HIF-2α Inhibitors in Metastatic Clear-Cell Renal Cell Carcinoma
Source: Cancers (Basel). 2021 Jun 21;13(12):3099. doi: 10.3390/cancers13123099 (PMC8235409; doi:10.3390/cancers13123099)
Supplement: Supplementary file 1 [file cancers-13-03099-s001.zip]

Archive with 3 entries (3 files):
- Figure S1.jpg
- Figure S2.jpg
- Supplementary data - miRNA and angiogenesis in ccRCC.xlsx
