# Supplementary material for: MicroRNAs Targeting HIF-2α, VEGFR1 and/or VEGFR2 as Potential Predictive Biomarkers for VEGFR Tyrosine Kinase and HIF-2α Inhibitors in Metastatic Clear-Cell Renal Cell Carcinoma
Source: Cancers (Basel). 2021 Jun 21;13(12):3099. doi: 10.3390/cancers13123099 (PMC8235409; doi:10.3390/cancers13123099)
Supplement: Supplementary file 1 [file cancers-13-03099-s001.zip › Supplementary data - miRNA and angiogenesis in ccRCC.xlsx]

## Sheet: Supplemental tables
Supplemental tables
Supplemental table 1: Included patients with clinical data and sample IDs used in ArrayExpress submissions.
Supplemental table 2: Correlation of miRNA with mRNA expression (Spearman correlation).
Supplemental table 3: miRNA-mRNA target interactions as listed by miRDB, miRabel (RRA<0.05) and Diana Tarbase v.8.
Supplemental table 4: Correlation of miRNA expression with progression-free survival (multivariable Cox proportional hazards model with miRNA expression and IMDC category).
Supplemental table 5: Correlation of miRNA expression with overall survival since start of 1st line therapy (multivariable cox proportional hazards model with miRNA expression and IMDC category).
Supplemental table 6: miRNA expression by molecular subtype ccrcc1-4.

## Sheet: Table S1
Table S1: Included patients with clinical data and sample IDs used in ArrayExpress submissions.
Sample ID miRNA-seq submission (E-MTAB-10586)	Sample ID mRNA qRT-PCR submission (E-MTAB-10592)	Age at diagnosis (years)	Gender (male=0; female=1)	IMDC category	First line treatment	Tumor Shrinkage (RECIST v1.1 criteria)	PFS (months)	Disease progression reached (1=yes; 0=no/censored)	OS since start of first line therapy (months)	Died at data cutoff (1=yes; 0=no/censored)	ccrcc transcriptomic subtype
B_1043166_2	678T	67	0	INTERMEDIATE	SUNITINIB	1	2	0	11	1	ccrcc2
B_1071409_5	553T	69	0	GOOD	SUNITINIB	0.58	27	1	51	0	ccrcc2
B_1389411_9	617T	58	0	INTERMEDIATE	SUNITINIB	0.96	7	1	11	1	ccrcc1
B_1462247_13	510T	62	1	POOR	SUNITINIB	1	3	1	3	1	ccrcc4
B_1501835_4	358T	54	0	INTERMEDIATE	PAZOPANIB	0.24	45	1	68	0	ccrcc2
B_1522657_7	NA	55	0	GOOD	PAZOPANIB	0.67	17	0	32	0	NA
B_1523318_8	NA	62	0	INTERMEDIATE	SUNITINIB	0.42	9	1	27	1	NA
B_1548142_7	NA	67	1	INTERMEDIATE	PAZOPANIB	0.76	2	0	7	1	NA
B_1593360_7	455T	73	0	POOR	SUNITINIB	0.49	16	0	19	1	ccrcc2
B_1629727_3	NA	63	0	INTERMEDIATE	SUNITINIB	1.21	1	0	23	1	NA
B_1649122_11	550T	60	1	GOOD	PAZOPANIB	1.21	2	1	52	0	ccrcc2
B_1679030_17	366T	74	1	INTERMEDIATE	PAZOPANIB	1.21	3	1	19	1	ccrcc1
B_1686004_13	NA	67	0	GOOD	SUNITINIB	0.75	11	1	42	1	NA
B_1693472_4	369T	77	0	INTERMEDIATE	PAZOPANIB	0.71	3	1	62	1	ccrcc2
B_1701556_4	370T	57	1	INTERMEDIATE	SUNITINIB	0.72	8	1	21	1	ccrcc2
B_1704424_11	582T	50	0	INTERMEDIATE	SUNITINIB	1.12	5	1	11	1	ccrcc4
B_1712151_3_10	NA	62	1	POOR	SUNITINIB	0.75	6	1	6	1	NA
B_1716119_1_14	NA	85	0	INTERMEDIATE	PAZOPANIB	1.21	1	1	1	1	NA
B_1728177_1_10	521T	71	1	GOOD	PAZOPANIB	0.83	2	0	4	1	ccrcc1
B_1742853_4_10	627T	72	1	GOOD	PAZOPANIB	0.73	8	1	37	0	ccrcc3
B_1743755_10	535T	68	1	INTERMEDIATE	SUNITINIB	0.92	8	1	13	1	ccrcc2
B_1753671_1_10	647T	67	0	POOR	PAZOPANIB	0.67	5	1	7	1	ccrcc2
B_1759956_2_12	520T	76	1	INTERMEDIATE	PAZOPANIB	NOT REACHED	0	0	10	1	ccrcc2
B_1765627_1_10	NA	65	0	POOR	PAZOPANIB	NOT AVAILABLE	18	1	23	1	NA
B_1768123_1_7	628T	70	1	INTERMEDIATE	PAZOPANIB	0.96	6	1	32	0	ccrcc4
B_1800907_1_13	630T	66	0	INTERMEDIATE	SUNITINIB	0.57	8	1	19	1	ccrcc1
B_1818369_2_13	NA	72	0	INTERMEDIATE	SUNITINIB	0.36	22	0	27	0	NA
B_1820345_1_8	NA	29	1	POOR	PAZOPANIB	0.69	4	1	5	1	NA
B_1823708_2_15	632T	53	0	INTERMEDIATE	SUNITINIB	NOT REACHED	0	0	7	1	ccrcc1
B_1829853_1_12	633T	56	0	INTERMEDIATE	SUNITINIB	0.41	14	1	24	1	ccrcc1
B_1843622_4_11	659T	57	0	POOR	PAZOPANIB	1.13	4	1	7	1	ccrcc4
B_548913_2	NA	53	0	INTERMEDIATE	PAZOPANIB	1.21	1	1	3	1	NA
Beus_01	346T	73	0	INTERMEDIATE	SORAFENIB	0.97	4	1	7	1	ccrcc2
Beus_02	NA	66	1	INTERMEDIATE	SUNITINIB	NOT AVAILABLE	0	1	1	1	NA
Beus_03	272T	69	0	INTERMEDIATE	SUNITINIB	0.78	14	1	17	1	ccrcc2
Beus_04	344T	72	0	GOOD	PAZOPANIB	0.79	9	1	57	1	ccrcc2
Beus_05	345T	70	0	INTERMEDIATE	SORAFENIB	0.87	5	1	12	1	ccrcc2
Beus_06	NA	59	0	INTERMEDIATE	SUNITINIB	0.72	35	0	37	1	NA
Beus_07	351T	65	0	POOR	SORAFENIB	1.2	2	1	5	1	ccrcc1
Beus_08	615T	73	1	INTERMEDIATE	SUNITINIB	0.63	14	1	19	1	ccrcc2
Beus_10	311T	56	0	INTERMEDIATE	SUNITINIB	0	30	1	79	1	ccrcc1
Beus_11	307T	44	0	INTERMEDIATE	SUNITINIB	0.69	12	1	15	1	ccrcc1
Beus_12	NA	62	0	INTERMEDIATE	PAZOPANIB	0.66	38	1	40	1	NA
Beus_13	463T	62	0	INTERMEDIATE	SUNITINIB	NOT REACHED	1	0	10	1	ccrcc2
Beus_15	360T	54	1	INTERMEDIATE	PAZOPANIB	0.69	5	1	10	1	ccrcc2
Beus_16	580T	63	0	POOR	SUNITINIB	1.21	2	1	30	1	ccrcc2
Beus_17	304T	62	1	POOR	SUNITINIB	0.45	11	1	11	1	ccrcc4
Beus_18	NA	47	0	POOR	SUNITINIB	1.21	2	1	4	1	NA
Beus_20	356T	58	0	POOR	SORAFENIB	1.07	3	1	5	1	ccrcc1
Beus_21	NA	58	1	POOR	SUNITINIB	1.38	2	1	6	1	NA
Beus_22	666T	72	1	INTERMEDIATE	PAZOPANIB	0.93	11	1	38	1	ccrcc4
Beus_23	339T	61	0	INTERMEDIATE	SUNITINIB	0.1	26	0	35	1	ccrcc4
Beus_24	281T	68	1	INTERMEDIATE	SUNITINIB	0.81	7	1	11	1	ccrcc4
Beus_25	337T	60	1	INTERMEDIATE	SUNITINIB	0.6	21	1	27	1	ccrcc4
Beus_26	306T	60	0	INTERMEDIATE	SUNITINIB	0.98	6	1	26	1	ccrcc1
Beus_27	578T	62	0	POOR	SUNITINIB	0.94	25	1	34	1	ccrcc4
Beus_28	349T	59	0	INTERMEDIATE	SORAFENIB	0.67	26	1	26	1	ccrcc2
Beus_29	352T	68	0	INTERMEDIATE	SORAFENIB	1.21	2	1	3	1	ccrcc3
Beus_30	362T	64	1	INTERMEDIATE	SUNITINIB	0.6	20	1	31	1	ccrcc2
Beus_32	263T	51	1	GOOD	SUNITINIB	0.16	81	1	128	0	ccrcc3
Beus_33	604T	61	0	POOR	PAZOPANIB	1.21	2	1	5	1	ccrcc4
Beus_34	NA	65	0	INTERMEDIATE	SUNITINIB	0.69	7	0	17	1	NA
Beus_35	348T	63	1	INTERMEDIATE	SORAFENIB	0.3	130	0	157	0	ccrcc1
Beus_36	NA	57	0	POOR	SORAFENIB	1.14	3	1	5	1	NA
Beus_37	NA	66	0	POOR	SUNITINIB	1.21	2	1	2	1	NA
Beus_38	355T	45	0	INTERMEDIATE	PAZOPANIB	0.67	15	1	25	1	ccrcc1
Beus_39	363T	69	1	INTERMEDIATE	PAZOPANIB	1.21	3	1	9	1	ccrcc1
Beus_40	274T	55	0	INTERMEDIATE	SUNITINIB	0.24	38	1	77	1	ccrcc2
Beus_41	305T	62	1	POOR	SUNITINIB	1.21	1	1	5	1	ccrcc3
Beus_42	276T	49	0	POOR	SUNITINIB	1.21	3	1	14	1	ccrcc4
Beus_43	596T	53	1	GOOD	SUNITINIB	0.3	101	0	101	0	ccrcc2
Beus_44	310T	71	0	INTERMEDIATE	SUNITINIB	0.73	5	1	9	1	ccrcc2
Beus_45	371T	48	1	INTERMEDIATE	SUNITINIB	1.37	2	1	2	1	ccrcc2
Beus_46	NA	35	0	POOR	SUNITINIB	0.37	5	0	96	0	NA
Beus_48	368T	64	0	POOR	SUNITINIB	NOT AVAILABLE	1	1	1	1	ccrcc4
Beus_49	NA	55	0	INTERMEDIATE	PAZOPANIB	0.76	6	1	10	1	NA
Beus_50	279T	53	1	INTERMEDIATE	SUNITINIB	1.21	2	1	19	1	ccrcc2
Beus_51	NA	67	0	GOOD	SUNITINIB	0.69	7	0	35	1	NA
Beus_52	374T	53	0	INTERMEDIATE	SUNITINIB	0.23	24	1	25	1	ccrcc2
Beus_53	264T	50	0	POOR	SUNITINIB	0.82	26	1	31	1	ccrcc1
Beus_54	NA	47	1	GOOD	SUNITINIB	0.85	5	1	17	1	NA
Beus_55	267T	61	0	INTERMEDIATE	SUNITINIB	0.64	19	1	34	1	ccrcc1
Beus_56	523T	51	0	INTERMEDIATE	SUNITINIB	0	67	1	99	1	ccrcc2
Beus_57	260T	61	1	INTERMEDIATE	SUNITINIB	0.55	97	1	129	1	ccrcc2
Beus_58	608T	58	1	INTERMEDIATE	SUNITINIB	0.36	15	1	30	1	ccrcc2
Beus_59	NA	64	0	POOR	SUNITINIB	0.14	23	1	23	1	NA
Beus_60	343T	72	1	INTERMEDIATE	PAZOPANIB	1.02	3	1	5	1	ccrcc4
Beus_61	266T	62	0	INTERMEDIATE	SUNITINIB	0.55	13	1	18	1	ccrcc1
Beus_62	353T	68	0	POOR	PAZOPANIB	0.73	3	1	3	1	ccrcc4
Beus_63	NA	53	1	POOR	SUNITINIB	0.22	21	1	30	1	NA
Beus_64	NA	61	1	INTERMEDIATE	SUNITINIB	1.21	1	1	1	1	NA
Beus_65	619T	69	0	INTERMEDIATE	SUNITINIB	0.65	3	1	4	1	ccrcc4
Beus_66	NA	43	0	INTERMEDIATE	SORAFENIB	0.13	63	1	148	0	NA
Beus_67	NA	50	0	INTERMEDIATE	SUNITINIB	0.52	6	1	8	1	NA
Beus_68	301T	59	0	INTERMEDIATE	SUNITINIB	1.21	1	1	3	1	ccrcc4
Beus_71	609T	73	0	POOR	SUNITINIB	NOT REACHED	1	1	1	1	ccrcc4
Beus_72	354T	64	0	INTERMEDIATE	SUNITINIB	1.21	1	1	2	1	ccrcc4
Beus_73	365T	54	1	POOR	PAZOPANIB	0.63	7	1	28	1	ccrcc2
Beus_74	299T	55	0	INTERMEDIATE	SUNITINIB	0	116	0	161	0	ccrcc2
Beus_75	NA	40	0	INTERMEDIATE	SORAFENIB	0.89	45	1	73	1	NA
Beus_76	NA	71	1	INTERMEDIATE	SUNITINIB	1.21	2	1	5	1	NA
Beus_77	NA	67	0	INTERMEDIATE	SUNITINIB	0.63	9	1	9	1	NA
Beus_78	373T	70	0	GOOD	PAZOPANIB	0.45	10	1	69	1	ccrcc2
Beus_79	NA	77	1	INTERMEDIATE	SORAFENIB	0.88	3	1	3	1	NA
Beus_80	357T	67	0	INTERMEDIATE	PAZOPANIB	0.31	57	1	80	1	ccrcc2
Beus_81	NA	52	0	INTERMEDIATE	SUNITINIB	0.86	6	1	87	0	NA
Beus_82	275T	73	1	GOOD	SUNITINIB	0.61	8	1	9	1	ccrcc1
Beus_83	277T	70	0	INTERMEDIATE	SUNITINIB	0.74	40	1	52	1	ccrcc1
Beus_84	581T	82	1	INTERMEDIATE	PAZOPANIB	1.21	3	1	6	1	ccrcc4
Abbreviations: IMDC = International Metastatic RCC Database Consortium, RECIST = Response Evaluation Criteria in Solid Tumors, PFS = progression-free survival, OS = overall survival.

## Sheet: Table S2
Table S2: Correlation of miRNA with mRNA expression (Spearman correlation)
mRNA	miRNA	Correlation coefficient	p-value (FDR-controlled)
EPAS1/HIF-2α	FLT1/VEGFR1	0.873372	6.85128e-27
EPAS1/HIF-2α	hsa-let-7a-3p	-0.150252	0.33722
EPAS1/HIF-2α	hsa-let-7a-5p	-0.330196	0.0162393
EPAS1/HIF-2α	hsa-let-7b-3p	-0.392292	0.00381358
EPAS1/HIF-2α	hsa-let-7b-5p	-0.024574	0.887944
EPAS1/HIF-2α	hsa-let-7c-3p	-0.164131	0.288465
EPAS1/HIF-2α	hsa-let-7c-5p	-0.27498	0.0505279
EPAS1/HIF-2α	hsa-let-7d-3p	-0.267129	0.0576114
EPAS1/HIF-2α	hsa-let-7d-5p	-0.31118	0.0240584
EPAS1/HIF-2α	hsa-let-7e-3p	-0.245384	0.0869984
EPAS1/HIF-2α	hsa-let-7e-5p	-0.289967	0.03685
EPAS1/HIF-2α	hsa-let-7f-1-3p	-0.297319	0.032405
EPAS1/HIF-2α	hsa-let-7f-2-3p	-0.262925	0.0631951
EPAS1/HIF-2α	hsa-let-7f-5p	-0.267017	0.0576114
EPAS1/HIF-2α	hsa-let-7g-3p	0.181994	0.234684
EPAS1/HIF-2α	hsa-let-7g-5p	-0.108441	0.497957
EPAS1/HIF-2α	hsa-let-7i-3p	0.0768912	0.633769
EPAS1/HIF-2α	hsa-let-7i-5p	0.320561	0.0201564
EPAS1/HIF-2α	hsa-miR-1-3p	-0.202899	0.171007
EPAS1/HIF-2α	hsa-miR-100-5p	0.118251	0.455452
EPAS1/HIF-2α	hsa-miR-101-3p	-0.10485	0.515045
EPAS1/HIF-2α	hsa-miR-103a-2-5p	0.0918295	0.569366
EPAS1/HIF-2α	hsa-miR-106a-5p	-0.073916	0.6498
EPAS1/HIF-2α	hsa-miR-106b-3p	0.301936	0.0302095
EPAS1/HIF-2α	hsa-miR-106b-5p	0.0409541	0.814335
EPAS1/HIF-2α	hsa-miR-107	-0.322042	0.0196111
EPAS1/HIF-2α	hsa-miR-10a-3p	-0.161826	0.29563
EPAS1/HIF-2α	hsa-miR-10a-5p	-0.0869724	0.592798
EPAS1/HIF-2α	hsa-miR-10b-3p	-0.238254	0.0985184
EPAS1/HIF-2α	hsa-miR-10b-5p	-0.35571	0.00846748
EPAS1/HIF-2α	hsa-miR-1180-3p	0.138812	0.374215
EPAS1/HIF-2α	hsa-miR-1185-1-3p	0.0374501	0.829662
EPAS1/HIF-2α	hsa-miR-122-5p	-0.113203	0.47436
EPAS1/HIF-2α	hsa-miR-1246	0.230162	0.113794
EPAS1/HIF-2α	hsa-miR-1247-5p	0.148484	0.344199
EPAS1/HIF-2α	hsa-miR-1248	-0.0582258	0.722146
EPAS1/HIF-2α	hsa-miR-1249-3p	0.0507045	0.76571
EPAS1/HIF-2α	hsa-miR-125a-3p	-0.0259074	0.881694
EPAS1/HIF-2α	hsa-miR-125a-5p	-0.185858	0.223444
EPAS1/HIF-2α	hsa-miR-125b-1-3p	0.225205	0.122816
EPAS1/HIF-2α	hsa-miR-125b-2-3p	-0.0802771	0.621269
EPAS1/HIF-2α	hsa-miR-125b-5p	-0.100621	0.533434
EPAS1/HIF-2α	hsa-miR-126-3p	-0.212375	0.14652
EPAS1/HIF-2α	hsa-miR-126-5p	-0.303552	0.0293847
EPAS1/HIF-2α	hsa-miR-1260a	-0.147253	0.347955
EPAS1/HIF-2α	hsa-miR-1260b	0.140409	0.369507
EPAS1/HIF-2α	hsa-miR-1269a	0.140467	0.369507
EPAS1/HIF-2α	hsa-miR-127-3p	0.232203	0.109744
EPAS1/HIF-2α	hsa-miR-127-5p	0.231914	0.109884
EPAS1/HIF-2α	hsa-miR-1270	-0.180939	0.236573
EPAS1/HIF-2α	hsa-miR-1271-5p	-0.152942	0.327774
EPAS1/HIF-2α	hsa-miR-1273g-3p	0.138711	0.374317
EPAS1/HIF-2α	hsa-miR-1277-3p	-0.107154	0.502861
EPAS1/HIF-2α	hsa-miR-1277-5p	-0.224224	0.125089
EPAS1/HIF-2α	hsa-miR-128-3p	-0.130578	0.405112
EPAS1/HIF-2α	hsa-miR-1285-3p	0.116995	0.46025
EPAS1/HIF-2α	hsa-miR-1287-5p	0.0455731	0.79146
EPAS1/HIF-2α	hsa-miR-129-5p	-0.0656703	0.687978
EPAS1/HIF-2α	hsa-miR-1290	0.354563	0.00855582
EPAS1/HIF-2α	hsa-miR-1291	0.0975812	0.547026
EPAS1/HIF-2α	hsa-miR-1292-5p	0.278486	0.0476513
EPAS1/HIF-2α	hsa-miR-1296-5p	-0.158659	0.305258
EPAS1/HIF-2α	hsa-miR-1299	0.0257088	0.88257
EPAS1/HIF-2α	hsa-miR-1301-3p	0.229799	0.113973
EPAS1/HIF-2α	hsa-miR-1303	0.0929925	0.564986
EPAS1/HIF-2α	hsa-miR-1304-3p	0.0683775	0.676077
EPAS1/HIF-2α	hsa-miR-1306-5p	-0.00297031	0.988728
EPAS1/HIF-2α	hsa-miR-1307-3p	0.371062	0.00609686
EPAS1/HIF-2α	hsa-miR-1307-5p	0.299221	0.0318047
EPAS1/HIF-2α	hsa-miR-130a-3p	-0.248814	0.0813161
EPAS1/HIF-2α	hsa-miR-130b-3p	0.141787	0.366035
EPAS1/HIF-2α	hsa-miR-130b-5p	0.102968	0.52299
EPAS1/HIF-2α	hsa-miR-132-3p	-0.0117615	0.951632
EPAS1/HIF-2α	hsa-miR-132-5p	0.189691	0.209901
EPAS1/HIF-2α	hsa-miR-133a-3p	-0.0611397	0.708207
EPAS1/HIF-2α	hsa-miR-133a-5p	0.0571644	0.727378
EPAS1/HIF-2α	hsa-miR-134-5p	0.315567	0.0222212
EPAS1/HIF-2α	hsa-miR-135a-5p	-0.249344	0.0805576
EPAS1/HIF-2α	hsa-miR-135b-5p	0.13339	0.396049
EPAS1/HIF-2α	hsa-miR-136-3p	0.126378	0.421079
EPAS1/HIF-2α	hsa-miR-136-5p	0.373044	0.00599328
EPAS1/HIF-2α	hsa-miR-138-5p	0.39015	0.00399887
EPAS1/HIF-2α	hsa-miR-139-3p	-0.182531	0.233531
EPAS1/HIF-2α	hsa-miR-139-5p	-0.395652	0.00359314
EPAS1/HIF-2α	hsa-miR-140-3p	-0.118897	0.455357
EPAS1/HIF-2α	hsa-miR-140-5p	-0.227664	0.117599
EPAS1/HIF-2α	hsa-miR-141-3p	0.030614	0.856774
EPAS1/HIF-2α	hsa-miR-142-3p	0.349674	0.00967586
EPAS1/HIF-2α	hsa-miR-142-5p	0.304698	0.0284853
EPAS1/HIF-2α	hsa-miR-143-3p	0.00820194	0.969496
EPAS1/HIF-2α	hsa-miR-143-5p	0.0403569	0.817423
EPAS1/HIF-2α	hsa-miR-144-3p	0.000716677	0.997623
EPAS1/HIF-2α	hsa-miR-144-5p	-0.00222966	0.992526
EPAS1/HIF-2α	hsa-miR-145-3p	-0.142188	0.364813
EPAS1/HIF-2α	hsa-miR-145-5p	-0.300637	0.0307525
EPAS1/HIF-2α	hsa-miR-1468-5p	-0.0803452	0.621269
EPAS1/HIF-2α	hsa-miR-146a-5p	0.345135	0.0110134
EPAS1/HIF-2α	hsa-miR-146b-3p	0.363744	0.00689286
EPAS1/HIF-2α	hsa-miR-146b-5p	0.410129	0.00239374
EPAS1/HIF-2α	hsa-miR-147b	0.204736	0.165622
EPAS1/HIF-2α	hsa-miR-148a-3p	-0.181319	0.235944
EPAS1/HIF-2α	hsa-miR-148a-5p	0.0328557	0.842731
EPAS1/HIF-2α	hsa-miR-148b-3p	-0.319955	0.0204258
EPAS1/HIF-2α	hsa-miR-149-5p	0.273053	0.0521234
EPAS1/HIF-2α	hsa-miR-150-5p	0.147555	0.347955
EPAS1/HIF-2α	hsa-miR-151a-3p	0.260057	0.0674213
EPAS1/HIF-2α	hsa-miR-151a-5p	-0.052413	0.759633
EPAS1/HIF-2α	hsa-miR-152-3p	0.146871	0.349223
EPAS1/HIF-2α	hsa-miR-152-5p	0.0174941	0.923385
EPAS1/HIF-2α	hsa-miR-154-5p	0.0927539	0.565042
EPAS1/HIF-2α	hsa-miR-155-5p	0.203297	0.170279
EPAS1/HIF-2α	hsa-miR-15a-5p	-0.0944259	0.560075
EPAS1/HIF-2α	hsa-miR-15b-3p	0.195919	0.18982
EPAS1/HIF-2α	hsa-miR-15b-5p	-0.229744	0.113973
EPAS1/HIF-2α	hsa-miR-16-1-3p	0.0871896	0.592526
EPAS1/HIF-2α	hsa-miR-16-2-3p	0.0357783	0.835508
EPAS1/HIF-2α	hsa-miR-16-5p	-0.0989967	0.54
EPAS1/HIF-2α	hsa-miR-17-3p	0.202112	0.173642
EPAS1/HIF-2α	hsa-miR-17-5p	-0.076302	0.637576
EPAS1/HIF-2α	hsa-miR-181a-2-3p	-0.153814	0.325538
EPAS1/HIF-2α	hsa-miR-181a-3p	-0.113331	0.47436
EPAS1/HIF-2α	hsa-miR-181a-5p	-0.366157	0.00645783
EPAS1/HIF-2α	hsa-miR-181b-5p	-0.27103	0.0536159
EPAS1/HIF-2α	hsa-miR-181c-3p	0.0938238	0.561472
EPAS1/HIF-2α	hsa-miR-181c-5p	-0.220817	0.132872
EPAS1/HIF-2α	hsa-miR-181d-5p	-0.242555	0.0906843
EPAS1/HIF-2α	hsa-miR-182-5p	0.183564	0.23049
EPAS1/HIF-2α	hsa-miR-183-5p	0.089664	0.582155
EPAS1/HIF-2α	hsa-miR-185-3p	0.221544	0.132182
EPAS1/HIF-2α	hsa-miR-185-5p	0.324128	0.0187752
EPAS1/HIF-2α	hsa-miR-186-5p	0.109349	0.494554
EPAS1/HIF-2α	hsa-miR-187-3p	0.0350736	0.837457
EPAS1/HIF-2α	hsa-miR-188-5p	0.113878	0.474239
EPAS1/HIF-2α	hsa-miR-18a-3p	0.199165	0.181182
EPAS1/HIF-2α	hsa-miR-18a-5p	0.119487	0.45421
EPAS1/HIF-2α	hsa-miR-190a-5p	-0.175281	0.25539
EPAS1/HIF-2α	hsa-miR-190b	0.0589384	0.717888
EPAS1/HIF-2α	hsa-miR-191-5p	-0.114827	0.469804
EPAS1/HIF-2α	hsa-miR-192-3p	-0.154232	0.323597
EPAS1/HIF-2α	hsa-miR-192-5p	-0.114923	0.469804
EPAS1/HIF-2α	hsa-miR-193a-3p	0.218538	0.137686
EPAS1/HIF-2α	hsa-miR-193a-5p	0.180061	0.238338
EPAS1/HIF-2α	hsa-miR-193b-3p	0.37291	0.00599328
EPAS1/HIF-2α	hsa-miR-193b-5p	0.205357	0.163695
EPAS1/HIF-2α	hsa-miR-194-3p	-0.174501	0.256911
EPAS1/HIF-2α	hsa-miR-194-5p	-0.208855	0.154046
EPAS1/HIF-2α	hsa-miR-195-3p	-0.0812234	0.618494
EPAS1/HIF-2α	hsa-miR-195-5p	-0.217359	0.139972
EPAS1/HIF-2α	hsa-miR-196a-5p	-0.167829	0.274052
EPAS1/HIF-2α	hsa-miR-196b-5p	0.037936	0.827124
EPAS1/HIF-2α	hsa-miR-197-3p	0.069024	0.674491
EPAS1/HIF-2α	hsa-miR-199a-5p	-0.06251	0.703221
EPAS1/HIF-2α	hsa-miR-199b-5p	0.201362	0.174542
EPAS1/HIF-2α	hsa-miR-19a-3p	-0.00867973	0.968944
EPAS1/HIF-2α	hsa-miR-19b-1-5p	0.121945	0.442031
EPAS1/HIF-2α	hsa-miR-19b-3p	-0.0720338	0.661139
EPAS1/HIF-2α	hsa-miR-200a-3p	-0.209173	0.15329
EPAS1/HIF-2α	hsa-miR-200a-5p	-0.0348625	0.837457
EPAS1/HIF-2α	hsa-miR-200b-3p	-0.0504061	0.766554
EPAS1/HIF-2α	hsa-miR-200b-5p	-0.107629	0.501762
EPAS1/HIF-2α	hsa-miR-200c-3p	-0.108393	0.497957
EPAS1/HIF-2α	hsa-miR-203a-3p	0.0398955	0.817512
EPAS1/HIF-2α	hsa-miR-204-3p	-0.140534	0.369507
EPAS1/HIF-2α	hsa-miR-204-5p	-0.455216	0.000608942
EPAS1/HIF-2α	hsa-miR-20a-5p	-0.0847746	0.602355
EPAS1/HIF-2α	hsa-miR-20b-5p	-0.0704104	0.669557
EPAS1/HIF-2α	hsa-miR-21-3p	0.375173	0.00594064
EPAS1/HIF-2α	hsa-miR-21-5p	0.233684	0.10668
EPAS1/HIF-2α	hsa-miR-210-3p	0.00883899	0.968944
EPAS1/HIF-2α	hsa-miR-210-5p	-0.142366	0.364813
EPAS1/HIF-2α	hsa-miR-211-5p	-0.395184	0.00359314
EPAS1/HIF-2α	hsa-miR-2110	0.181568	0.235944
EPAS1/HIF-2α	hsa-miR-212-5p	0.079613	0.624815
EPAS1/HIF-2α	hsa-miR-214-3p	-0.036033	0.83415
EPAS1/HIF-2α	hsa-miR-214-5p	0.122328	0.440259
EPAS1/HIF-2α	hsa-miR-215-5p	0.0384752	0.824778
EPAS1/HIF-2α	hsa-miR-216a-5p	-0.141006	0.367905
EPAS1/HIF-2α	hsa-miR-217	0.118646	0.455452
EPAS1/HIF-2α	hsa-miR-218-5p	0.0681	0.676999
EPAS1/HIF-2α	hsa-miR-22-3p	0.189839	0.209901
EPAS1/HIF-2α	hsa-miR-22-5p	0.102135	0.524473
EPAS1/HIF-2α	hsa-miR-221-3p	0.239799	0.0950442
EPAS1/HIF-2α	hsa-miR-221-5p	0.157757	0.308355
EPAS1/HIF-2α	hsa-miR-222-3p	0.355391	0.008475
EPAS1/HIF-2α	hsa-miR-223-3p	0.299953	0.0312499
EPAS1/HIF-2α	hsa-miR-223-5p	0.405761	0.00264955
EPAS1/HIF-2α	hsa-miR-224-3p	0.0771681	0.633769
EPAS1/HIF-2α	hsa-miR-224-5p	0.215786	0.142233
EPAS1/HIF-2α	hsa-miR-2277-5p	0.162954	0.291402
EPAS1/HIF-2α	hsa-miR-2355-3p	0.270441	0.053938
EPAS1/HIF-2α	hsa-miR-2392	-0.0551284	0.742448
EPAS1/HIF-2α	hsa-miR-23a-3p	-0.151202	0.334177
EPAS1/HIF-2α	hsa-miR-23b-3p	-0.428715	0.00155946
EPAS1/HIF-2α	hsa-miR-23b-5p	-0.169574	0.27067
EPAS1/HIF-2α	hsa-miR-23c	-0.422402	0.00165797
EPAS1/HIF-2α	hsa-miR-24-2-5p	0.0860364	0.596011
EPAS1/HIF-2α	hsa-miR-24-3p	-0.113282	0.47436
EPAS1/HIF-2α	hsa-miR-25-3p	-0.0496576	0.770587
EPAS1/HIF-2α	hsa-miR-26a-2-3p	0.0821625	0.616187
EPAS1/HIF-2α	hsa-miR-26a-5p	-0.337172	0.0137269
EPAS1/HIF-2α	hsa-miR-26b-3p	0.136839	0.383188
EPAS1/HIF-2α	hsa-miR-26b-5p	-0.307836	0.0265328
EPAS1/HIF-2α	hsa-miR-27a-3p	-0.0630037	0.702732
EPAS1/HIF-2α	hsa-miR-27a-5p	0.115425	0.4673
EPAS1/HIF-2α	hsa-miR-27b-3p	-0.314891	0.0225765
EPAS1/HIF-2α	hsa-miR-27b-5p	-0.0697498	0.672049
EPAS1/HIF-2α	hsa-miR-28-3p	-0.03534	0.836923
EPAS1/HIF-2α	hsa-miR-28-5p	-0.151697	0.332763
EPAS1/HIF-2α	hsa-miR-296-5p	0.27073	0.053711
EPAS1/HIF-2α	hsa-miR-299-3p	0.0518547	0.759633
EPAS1/HIF-2α	hsa-miR-299-5p	-0.00956406	0.965806
EPAS1/HIF-2α	hsa-miR-29a-3p	-0.0597707	0.715655
EPAS1/HIF-2α	hsa-miR-29a-5p	0.245021	0.0872525
EPAS1/HIF-2α	hsa-miR-29b-1-5p	-0.108435	0.497957
EPAS1/HIF-2α	hsa-miR-29b-2-5p	-0.0211408	0.905192
EPAS1/HIF-2α	hsa-miR-29b-3p	0.10215	0.524473
EPAS1/HIF-2α	hsa-miR-29c-3p	-0.0838032	0.60776
EPAS1/HIF-2α	hsa-miR-29c-5p	0.081534	0.616691
EPAS1/HIF-2α	hsa-miR-301a-3p	0.0847378	0.602355
EPAS1/HIF-2α	hsa-miR-301a-5p	-0.0250561	0.884938
EPAS1/HIF-2α	hsa-miR-3065-5p	-0.0842911	0.60458
EPAS1/HIF-2α	hsa-miR-3074-3p	-0.0973553	0.548125
EPAS1/HIF-2α	hsa-miR-3074-5p	0.0944916	0.560075
EPAS1/HIF-2α	hsa-miR-30a-3p	-0.216292	0.14142
EPAS1/HIF-2α	hsa-miR-30a-5p	-0.0390667	0.822033
EPAS1/HIF-2α	hsa-miR-30b-3p	-0.152434	0.329478
EPAS1/HIF-2α	hsa-miR-30b-5p	-0.216818	0.140038
EPAS1/HIF-2α	hsa-miR-30c-1-3p	0.0876735	0.590806
EPAS1/HIF-2α	hsa-miR-30c-2-3p	-0.172782	0.261318
EPAS1/HIF-2α	hsa-miR-30c-5p	-0.387912	0.00421905
EPAS1/HIF-2α	hsa-miR-30d-3p	-0.0699337	0.672049
EPAS1/HIF-2α	hsa-miR-30d-5p	-0.0898391	0.581536
EPAS1/HIF-2α	hsa-miR-30e-3p	-0.221771	0.132182
EPAS1/HIF-2α	hsa-miR-30e-5p	0.00998567	0.963997
EPAS1/HIF-2α	hsa-miR-31-5p	0.168369	0.272592
EPAS1/HIF-2α	hsa-miR-3135b	0.212296	0.14652
EPAS1/HIF-2α	hsa-miR-3158-3p	0.0688177	0.674491
EPAS1/HIF-2α	hsa-miR-3173-5p	0.0676356	0.678122
EPAS1/HIF-2α	hsa-miR-3184-5p	0.155121	0.320489
EPAS1/HIF-2α	hsa-miR-32-3p	0.102177	0.524473
EPAS1/HIF-2α	hsa-miR-32-5p	-0.0623825	0.703221
EPAS1/HIF-2α	hsa-miR-320a	0.104236	0.516463
EPAS1/HIF-2α	hsa-miR-320b	0.0360885	0.83415
EPAS1/HIF-2α	hsa-miR-320c	0.0240822	0.889847
EPAS1/HIF-2α	hsa-miR-320d	0.151917	0.332032
EPAS1/HIF-2α	hsa-miR-324-3p	0.0818041	0.616468
EPAS1/HIF-2α	hsa-miR-324-5p	0.124654	0.428277
EPAS1/HIF-2α	hsa-miR-326	0.244409	0.0883777
EPAS1/HIF-2α	hsa-miR-328-3p	0.254285	0.0750128
EPAS1/HIF-2α	hsa-miR-329-3p	0.129269	0.408946
EPAS1/HIF-2α	hsa-miR-330-3p	0.0871795	0.592526
EPAS1/HIF-2α	hsa-miR-330-5p	0.255384	0.0733274
EPAS1/HIF-2α	hsa-miR-331-3p	0.15725	0.310741
EPAS1/HIF-2α	hsa-miR-331-5p	0.213492	0.144963
EPAS1/HIF-2α	hsa-miR-335-3p	0.11896	0.455357
EPAS1/HIF-2α	hsa-miR-335-5p	0.142316	0.364813
EPAS1/HIF-2α	hsa-miR-337-3p	0.0485988	0.775782
EPAS1/HIF-2α	hsa-miR-338-5p	-0.00510458	0.977453
EPAS1/HIF-2α	hsa-miR-339-3p	0.129894	0.406454
EPAS1/HIF-2α	hsa-miR-339-5p	0.249928	0.0802951
EPAS1/HIF-2α	hsa-miR-33a-5p	0.155577	0.318821
EPAS1/HIF-2α	hsa-miR-340-3p	-0.176709	0.250603
EPAS1/HIF-2α	hsa-miR-340-5p	-0.0701863	0.670698
EPAS1/HIF-2α	hsa-miR-342-3p	-0.203137	0.17049
EPAS1/HIF-2α	hsa-miR-342-5p	0.100599	0.533434
EPAS1/HIF-2α	hsa-miR-345-5p	0.158936	0.305239
EPAS1/HIF-2α	hsa-miR-34a-5p	-0.0600255	0.714267
EPAS1/HIF-2α	hsa-miR-34c-5p	0.293411	0.0349497
EPAS1/HIF-2α	hsa-miR-3529-3p	0.33018	0.0162393
EPAS1/HIF-2α	hsa-miR-3591-5p	-0.268861	0.0557618
EPAS1/HIF-2α	hsa-miR-3605-3p	0.0508932	0.765315
EPAS1/HIF-2α	hsa-miR-3607-3p	-0.317488	0.021667
EPAS1/HIF-2α	hsa-miR-3609	-0.371662	0.00609686
EPAS1/HIF-2α	hsa-miR-361-3p	0.105654	0.510904
EPAS1/HIF-2α	hsa-miR-361-5p	-0.258362	0.0696008
EPAS1/HIF-2α	hsa-miR-3613-3p	0.00023108	0.998265
EPAS1/HIF-2α	hsa-miR-3613-5p	0.119334	0.45421
EPAS1/HIF-2α	hsa-miR-3615	0.221002	0.132647
EPAS1/HIF-2α	hsa-miR-362-3p	0.21715	0.139972
EPAS1/HIF-2α	hsa-miR-362-5p	0.0298614	0.859741
EPAS1/HIF-2α	hsa-miR-363-3p	0.0287785	0.865842
EPAS1/HIF-2α	hsa-miR-3651	-0.000797468	0.997623
EPAS1/HIF-2α	hsa-miR-3653-3p	-0.160356	0.30062
EPAS1/HIF-2α	hsa-miR-3653-5p	-0.00737753	0.972451
EPAS1/HIF-2α	hsa-miR-365a-5p	0.369069	0.00612026
EPAS1/HIF-2α	hsa-miR-3687	-0.112837	0.474985
EPAS1/HIF-2α	hsa-miR-369-3p	0.0807129	0.619973
EPAS1/HIF-2α	hsa-miR-369-5p	0.080226	0.621269
EPAS1/HIF-2α	hsa-miR-370-3p	0.254421	0.0750106
EPAS1/HIF-2α	hsa-miR-374a-3p	-0.0465285	0.786979
EPAS1/HIF-2α	hsa-miR-374a-5p	-0.0442271	0.798957
EPAS1/HIF-2α	hsa-miR-374b-3p	-0.148886	0.3433
EPAS1/HIF-2α	hsa-miR-375	0.205915	0.162019
EPAS1/HIF-2α	hsa-miR-376a-3p	0.213048	0.145378
EPAS1/HIF-2α	hsa-miR-376c-3p	0.180548	0.237379
EPAS1/HIF-2α	hsa-miR-377-3p	-0.00739516	0.972451
EPAS1/HIF-2α	hsa-miR-378a-3p	0.270282	0.0539627
EPAS1/HIF-2α	hsa-miR-378a-5p	0.0751234	0.644963
EPAS1/HIF-2α	hsa-miR-378c	0.0929607	0.564986
EPAS1/HIF-2α	hsa-miR-378d	0.0647692	0.692583
EPAS1/HIF-2α	hsa-miR-379-5p	0.253166	0.0764968
EPAS1/HIF-2α	hsa-miR-381-3p	0.0694856	0.672408
EPAS1/HIF-2α	hsa-miR-382-5p	0.281304	0.0453466
EPAS1/HIF-2α	hsa-miR-3909	-0.0689122	0.674491
EPAS1/HIF-2α	hsa-miR-3912-3p	-0.201838	0.174302
EPAS1/HIF-2α	hsa-miR-3960	0.145814	0.353583
EPAS1/HIF-2α	hsa-miR-409-3p	0.26607	0.0585979
EPAS1/HIF-2α	hsa-miR-409-5p	-0.0661893	0.685131
EPAS1/HIF-2α	hsa-miR-410-3p	0.141031	0.367905
EPAS1/HIF-2α	hsa-miR-411-5p	-0.156787	0.312889
EPAS1/HIF-2α	hsa-miR-421	-0.132601	0.398828
EPAS1/HIF-2α	hsa-miR-423-3p	-0.0469661	0.78563
EPAS1/HIF-2α	hsa-miR-424-3p	-0.277204	0.0486826
EPAS1/HIF-2α	hsa-miR-424-5p	-0.293567	0.0349497
EPAS1/HIF-2α	hsa-miR-425-3p	0.14399	0.359491
EPAS1/HIF-2α	hsa-miR-425-5p	0.349658	0.00967586
EPAS1/HIF-2α	hsa-miR-429	-0.185491	0.224688
EPAS1/HIF-2α	hsa-miR-432-5p	0.112798	0.474985
EPAS1/HIF-2α	hsa-miR-433-3p	-0.0592759	0.717658
EPAS1/HIF-2α	hsa-miR-4448	0.0816375	0.616691
EPAS1/HIF-2α	hsa-miR-4454	-0.155496	0.318821
EPAS1/HIF-2α	hsa-miR-450a-1-3p	-0.13029	0.405112
EPAS1/HIF-2α	hsa-miR-450a-2-3p	-0.143635	0.360622
EPAS1/HIF-2α	hsa-miR-450a-5p	-0.0939727	0.561378
EPAS1/HIF-2α	hsa-miR-450b-5p	-0.0540614	0.749747
EPAS1/HIF-2α	hsa-miR-451a	0.0175983	0.923284
EPAS1/HIF-2α	hsa-miR-452-5p	0.0829677	0.611142
EPAS1/HIF-2α	hsa-miR-454-3p	0.0447766	0.795869
EPAS1/HIF-2α	hsa-miR-454-5p	-0.0830161	0.611142
EPAS1/HIF-2α	hsa-miR-455-3p	-0.351576	0.00928497
EPAS1/HIF-2α	hsa-miR-455-5p	-0.296322	0.032405
EPAS1/HIF-2α	hsa-miR-4677-3p	0.0291042	0.863943
EPAS1/HIF-2α	hsa-miR-4791	-0.0436694	0.80073
EPAS1/HIF-2α	hsa-miR-4792	-0.036853	0.83101
EPAS1/HIF-2α	hsa-miR-484	-0.0712056	0.665363
EPAS1/HIF-2α	hsa-miR-485-3p	0.0809532	0.619351
EPAS1/HIF-2α	hsa-miR-486-3p	-0.0575715	0.725425
EPAS1/HIF-2α	hsa-miR-486-5p	0.0183469	0.918826
EPAS1/HIF-2α	hsa-miR-487b-3p	-0.0340455	0.839731
EPAS1/HIF-2α	hsa-miR-489-3p	-0.174941	0.256635
EPAS1/HIF-2α	hsa-miR-491-5p	0.098108	0.544877
EPAS1/HIF-2α	hsa-miR-493-3p	0.291494	0.0359505
EPAS1/HIF-2α	hsa-miR-493-5p	0.049564	0.770587
EPAS1/HIF-2α	hsa-miR-495-3p	0.136816	0.383188
EPAS1/HIF-2α	hsa-miR-497-5p	-0.160297	0.30062
EPAS1/HIF-2α	hsa-miR-499a-5p	-0.16763	0.274052
EPAS1/HIF-2α	hsa-miR-500a-3p	0.0753785	0.643584
EPAS1/HIF-2α	hsa-miR-500a-5p	-0.142187	0.364813
EPAS1/HIF-2α	hsa-miR-501-3p	0.0908588	0.574922
EPAS1/HIF-2α	hsa-miR-501-5p	0.0490664	0.772669
EPAS1/HIF-2α	hsa-miR-5010-3p	-0.113587	0.47436
EPAS1/HIF-2α	hsa-miR-502-3p	-0.00868772	0.968944
EPAS1/HIF-2α	hsa-miR-503-5p	-0.126446	0.421079
EPAS1/HIF-2α	hsa-miR-504-5p	-0.171078	0.266727
EPAS1/HIF-2α	hsa-miR-505-3p	-0.0643415	0.694704
EPAS1/HIF-2α	hsa-miR-508-3p	-0.129624	0.407255
EPAS1/HIF-2α	hsa-miR-509-3-5p	-0.213717	0.144934
EPAS1/HIF-2α	hsa-miR-5100	-0.0197484	0.912784
EPAS1/HIF-2α	hsa-miR-511-5p	0.123684	0.433199
EPAS1/HIF-2α	hsa-miR-514a-3p	0.0929765	0.564986
EPAS1/HIF-2α	hsa-miR-532-3p	-0.23096	0.112208
EPAS1/HIF-2α	hsa-miR-532-5p	-0.179471	0.24002
EPAS1/HIF-2α	hsa-miR-542-3p	-0.0577403	0.725384
EPAS1/HIF-2α	hsa-miR-542-5p	-0.0810052	0.619351
EPAS1/HIF-2α	hsa-miR-543	-0.077258	0.633769
EPAS1/HIF-2α	hsa-miR-548ba	-0.0653911	0.68956
EPAS1/HIF-2α	hsa-miR-548d-5p	0.214206	0.144179
EPAS1/HIF-2α	hsa-miR-548e-3p	0.296731	0.032405
EPAS1/HIF-2α	hsa-miR-548f-5p	0.162739	0.291577
EPAS1/HIF-2α	hsa-miR-548k	0.0687384	0.674491
EPAS1/HIF-2α	hsa-miR-548o-3p	0.0550271	0.742599
EPAS1/HIF-2α	hsa-miR-548w	0.251156	0.0785043
EPAS1/HIF-2α	hsa-miR-550a-5p	0.456076	0.000608942
EPAS1/HIF-2α	hsa-miR-5585-3p	0.0672449	0.679945
EPAS1/HIF-2α	hsa-miR-5684	-0.117255	0.460054
EPAS1/HIF-2α	hsa-miR-5701	-0.144037	0.359491
EPAS1/HIF-2α	hsa-miR-574-3p	-0.131581	0.401921
EPAS1/HIF-2α	hsa-miR-574-5p	0.220688	0.13292
EPAS1/HIF-2α	hsa-miR-576-3p	0.328058	0.0170702
EPAS1/HIF-2α	hsa-miR-576-5p	-0.0199478	0.911924
EPAS1/HIF-2α	hsa-miR-5787	0.118758	0.455357
EPAS1/HIF-2α	hsa-miR-582-3p	0.219698	0.13501
EPAS1/HIF-2α	hsa-miR-582-5p	-0.038401	0.824778
EPAS1/HIF-2α	hsa-miR-584-5p	-0.0278349	0.871264
EPAS1/HIF-2α	hsa-miR-589-5p	0.321276	0.0198156
EPAS1/HIF-2α	hsa-miR-590-3p	-0.0808593	0.619457
EPAS1/HIF-2α	hsa-miR-592	-0.242695	0.0906456
EPAS1/HIF-2α	hsa-miR-598-3p	-0.0252784	0.883877
EPAS1/HIF-2α	hsa-miR-6131	0.0679726	0.67737
EPAS1/HIF-2α	hsa-miR-615-3p	0.00710304	0.973833
EPAS1/HIF-2α	hsa-miR-618	-0.243759	0.0892279
EPAS1/HIF-2α	hsa-miR-619-5p	-0.0143574	0.935741
EPAS1/HIF-2α	hsa-miR-624-5p	-0.136205	0.384936
EPAS1/HIF-2α	hsa-miR-625-3p	0.200322	0.177407
EPAS1/HIF-2α	hsa-miR-625-5p	0.0534701	0.753873
EPAS1/HIF-2α	hsa-miR-628-5p	-0.00215831	0.992526
EPAS1/HIF-2α	hsa-miR-629-3p	0.0397946	0.817637
EPAS1/HIF-2α	hsa-miR-629-5p	0.169995	0.269936
EPAS1/HIF-2α	hsa-miR-641	-0.148239	0.345155
EPAS1/HIF-2α	hsa-miR-6500-3p	-0.0978416	0.545667
EPAS1/HIF-2α	hsa-miR-6503-5p	0.0473627	0.78309
EPAS1/HIF-2α	hsa-miR-651-5p	0.139538	0.372067
EPAS1/HIF-2α	hsa-miR-6511a-3p	-0.0440103	0.79934
EPAS1/HIF-2α	hsa-miR-6511b-3p	-0.126295	0.421079
EPAS1/HIF-2α	hsa-miR-652-3p	0.418442	0.00191336
EPAS1/HIF-2α	hsa-miR-653-3p	-0.114831	0.469804
EPAS1/HIF-2α	hsa-miR-654-3p	0.058921	0.717888
EPAS1/HIF-2α	hsa-miR-654-5p	0.118332	0.455452
EPAS1/HIF-2α	hsa-miR-655-3p	0.0171551	0.925011
EPAS1/HIF-2α	hsa-miR-656-3p	-0.0326246	0.843384
EPAS1/HIF-2α	hsa-miR-660-3p	0.104609	0.515847
EPAS1/HIF-2α	hsa-miR-660-5p	0.029368	0.862538
EPAS1/HIF-2α	hsa-miR-664a-3p	-0.307948	0.0265328
EPAS1/HIF-2α	hsa-miR-664a-5p	0.269582	0.0548386
EPAS1/HIF-2α	hsa-miR-664b-3p	-0.147324	0.347955
EPAS1/HIF-2α	hsa-miR-664b-5p	0.0156757	0.929752
EPAS1/HIF-2α	hsa-miR-671-3p	0.35576	0.00846748
EPAS1/HIF-2α	hsa-miR-671-5p	0.415834	0.00195126
EPAS1/HIF-2α	hsa-miR-6716-3p	-0.0430632	0.804395
EPAS1/HIF-2α	hsa-miR-6765-3p	-0.176713	0.250603
EPAS1/HIF-2α	hsa-miR-6873-3p	0.0871294	0.592526
EPAS1/HIF-2α	hsa-miR-6880-5p	-0.159214	0.30469
EPAS1/HIF-2α	hsa-miR-7-1-3p	-0.171112	0.266727
EPAS1/HIF-2α	hsa-miR-708-3p	0.0332631	0.841162
EPAS1/HIF-2α	hsa-miR-708-5p	0.0650741	0.691444
EPAS1/HIF-2α	hsa-miR-744-5p	-0.327074	0.0173828
EPAS1/HIF-2α	hsa-miR-758-3p	0.183589	0.23049
EPAS1/HIF-2α	hsa-miR-7641	-0.00433995	0.981818
EPAS1/HIF-2α	hsa-miR-766-3p	0.174568	0.256911
EPAS1/HIF-2α	hsa-miR-769-3p	0.120109	0.452848
EPAS1/HIF-2α	hsa-miR-769-5p	0.21615	0.141526
EPAS1/HIF-2α	hsa-miR-7704	0.0521941	0.759633
EPAS1/HIF-2α	hsa-miR-7706	0.268085	0.056556
EPAS1/HIF-2α	hsa-miR-7977	-0.192164	0.201858
EPAS1/HIF-2α	hsa-miR-874-3p	0.350559	0.00954918
EPAS1/HIF-2α	hsa-miR-885-5p	-0.461174	0.000575185
EPAS1/HIF-2α	hsa-miR-887-3p	0.217561	0.139798
EPAS1/HIF-2α	hsa-miR-889-3p	-0.130296	0.405112
EPAS1/HIF-2α	hsa-miR-9-3p	0.0741384	0.6498
EPAS1/HIF-2α	hsa-miR-9-5p	0.138	0.378316
EPAS1/HIF-2α	hsa-miR-92a-1-5p	-0.0788363	0.626071
EPAS1/HIF-2α	hsa-miR-92a-3p	-0.118299	0.455452
EPAS1/HIF-2α	hsa-miR-92b-3p	0.000414079	0.997623
EPAS1/HIF-2α	hsa-miR-93-3p	-0.00814048	0.969496
EPAS1/HIF-2α	hsa-miR-93-5p	-0.169342	0.27081
EPAS1/HIF-2α	hsa-miR-941	0.163227	0.291402
EPAS1/HIF-2α	hsa-miR-942-5p	0.0625705	0.703221
EPAS1/HIF-2α	hsa-miR-95-3p	-0.154661	0.321603
EPAS1/HIF-2α	hsa-miR-96-5p	0.141408	0.366451
EPAS1/HIF-2α	hsa-miR-98-3p	-0.0992821	0.53857
EPAS1/HIF-2α	hsa-miR-98-5p	-0.125004	0.426508
EPAS1/HIF-2α	hsa-miR-99a-3p	-0.151342	0.333873
EPAS1/HIF-2α	hsa-miR-99a-5p	-0.144832	0.356963
EPAS1/HIF-2α	hsa-miR-99b-3p	0.0328079	0.842731
EPAS1/HIF-2α	hsa-miR-99b-5p	-0.193231	0.198137
EPAS1/HIF-2α	KDR/VEGFR2	0.908712	1.07682e-32
FLT1/VEGFR1	KDR/VEGFR2	0.948989	2.95831e-43
FLT1/VEGFR1	hsa-let-7i-5p	0.316101	0.0221343
FLT1/VEGFR1	hsa-miR-204-5p	-0.492547	0.000160939
FLT1/VEGFR1	hsa-let-7b-5p	-0.0440516	0.79934
FLT1/VEGFR1	hsa-miR-1290	0.373849	0.00597088
FLT1/VEGFR1	hsa-let-7c-5p	-0.158146	0.306647
FLT1/VEGFR1	hsa-let-7c-3p	-0.168836	0.272377
FLT1/VEGFR1	hsa-miR-1292-5p	0.305284	0.0281226
FLT1/VEGFR1	hsa-miR-885-5p	-0.452035	0.000629208
FLT1/VEGFR1	hsa-miR-1307-3p	0.451887	0.000629208
FLT1/VEGFR1	hsa-miR-30c-5p	-0.427998	0.00155946
FLT1/VEGFR1	hsa-miR-23b-3p	-0.424526	0.00155946
FLT1/VEGFR1	hsa-miR-134-5p	0.425564	0.00155946
FLT1/VEGFR1	hsa-miR-136-5p	0.338591	0.01336
FLT1/VEGFR1	hsa-miR-15a-5p	-0.133317	0.396049
FLT1/VEGFR1	hsa-miR-16-5p	-0.131199	0.402233
FLT1/VEGFR1	hsa-miR-16-1-3p	-0.0141166	0.936899
FLT1/VEGFR1	hsa-miR-17-5p	-0.146106	0.352316
FLT1/VEGFR1	hsa-miR-17-3p	0.153409	0.325808
FLT1/VEGFR1	hsa-miR-18a-5p	0.184505	0.227049
FLT1/VEGFR1	hsa-miR-18a-3p	0.18316	0.231949
FLT1/VEGFR1	hsa-miR-19a-3p	-0.0518713	0.759633
FLT1/VEGFR1	hsa-miR-19b-1-5p	0.104171	0.516463
FLT1/VEGFR1	hsa-miR-19b-3p	-0.105447	0.511234
FLT1/VEGFR1	hsa-miR-20a-5p	-0.151616	0.332763
FLT1/VEGFR1	hsa-miR-21-5p	0.158751	0.305258
FLT1/VEGFR1	hsa-miR-455-5p	-0.426208	0.00155946
FLT1/VEGFR1	hsa-miR-22-5p	0.133477	0.396049
FLT1/VEGFR1	hsa-miR-138-5p	0.385994	0.00448152
FLT1/VEGFR1	hsa-miR-23a-3p	-0.172496	0.261325
FLT1/VEGFR1	hsa-miR-24-3p	-0.0611085	0.708207
FLT1/VEGFR1	hsa-miR-24-2-5p	0.0345011	0.838843
FLT1/VEGFR1	hsa-miR-25-3p	-0.127329	0.418584
FLT1/VEGFR1	hsa-miR-142-3p	0.285252	0.0412237
FLT1/VEGFR1	hsa-miR-146a-5p	0.290492	0.0365195
FLT1/VEGFR1	hsa-miR-26b-3p	-0.0325535	0.843384
FLT1/VEGFR1	hsa-miR-27a-5p	0.0852448	0.600914
FLT1/VEGFR1	hsa-miR-27a-3p	-0.128428	0.412885
FLT1/VEGFR1	hsa-miR-28-5p	-0.159994	0.301814
FLT1/VEGFR1	hsa-miR-28-3p	-0.0770027	0.633769
FLT1/VEGFR1	hsa-miR-29a-5p	0.14017	0.369935
FLT1/VEGFR1	hsa-miR-29a-3p	-0.0936296	0.562339
FLT1/VEGFR1	hsa-miR-126-5p	-0.3975	0.00343362
FLT1/VEGFR1	hsa-miR-10b-5p	-0.391034	0.00393627
FLT1/VEGFR1	hsa-miR-146b-3p	0.382132	0.00517106
FLT1/VEGFR1	hsa-miR-32-5p	-0.1509	0.33426
FLT1/VEGFR1	hsa-miR-32-3p	0.139343	0.372469
FLT1/VEGFR1	hsa-miR-33a-5p	0.0266608	0.877105
FLT1/VEGFR1	hsa-miR-92a-1-5p	-0.079302	0.626071
FLT1/VEGFR1	hsa-miR-92a-3p	-0.136949	0.383188
FLT1/VEGFR1	hsa-miR-93-5p	-0.173069	0.26033
FLT1/VEGFR1	hsa-miR-93-3p	-0.0518437	0.759633
FLT1/VEGFR1	hsa-miR-95-3p	-0.0643903	0.694704
FLT1/VEGFR1	hsa-miR-96-5p	0.163912	0.28916
FLT1/VEGFR1	hsa-miR-98-5p	-0.0774327	0.633769
FLT1/VEGFR1	hsa-miR-98-3p	-0.113048	0.47436
FLT1/VEGFR1	hsa-miR-99a-5p	-0.0818442	0.616468
FLT1/VEGFR1	hsa-miR-99a-3p	-0.0959943	0.55347
FLT1/VEGFR1	hsa-miR-100-5p	0.0986304	0.541542
FLT1/VEGFR1	hsa-miR-146b-5p	0.376477	0.00586261
FLT1/VEGFR1	hsa-miR-29b-1-5p	-0.0517372	0.759821
FLT1/VEGFR1	hsa-miR-29b-3p	0.134607	0.391461
FLT1/VEGFR1	hsa-miR-29b-2-5p	0.0285333	0.867097
FLT1/VEGFR1	hsa-miR-103a-2-5p	0.0628009	0.703131
FLT1/VEGFR1	hsa-miR-106a-5p	-0.0451921	0.793869
FLT1/VEGFR1	hsa-miR-185-5p	0.404507	0.00272444
FLT1/VEGFR1	hsa-miR-16-2-3p	0.0732292	0.652936
FLT1/VEGFR1	hsa-miR-192-5p	-0.10938	0.494554
FLT1/VEGFR1	hsa-miR-192-3p	-0.0366098	0.831583
FLT1/VEGFR1	hsa-miR-196a-5p	-0.179423	0.24002
FLT1/VEGFR1	hsa-miR-197-3p	0.173754	0.258277
FLT1/VEGFR1	hsa-miR-199a-5p	-0.020051	0.911924
FLT1/VEGFR1	hsa-miR-129-5p	-0.103578	0.520084
FLT1/VEGFR1	hsa-miR-148a-5p	0.0788106	0.626071
FLT1/VEGFR1	hsa-miR-193b-3p	0.425338	0.00155946
FLT1/VEGFR1	hsa-miR-21-3p	0.354604	0.00855582
FLT1/VEGFR1	hsa-miR-23c	-0.376534	0.00586261
FLT1/VEGFR1	hsa-miR-211-5p	-0.375554	0.00594064
FLT1/VEGFR1	hsa-miR-27b-3p	-0.373802	0.00597088
FLT1/VEGFR1	hsa-miR-222-3p	0.416754	0.0019354
FLT1/VEGFR1	hsa-miR-139-3p	-0.135905	0.386332
FLT1/VEGFR1	hsa-let-7b-3p	-0.371667	0.00609686
FLT1/VEGFR1	hsa-miR-10a-5p	-0.110623	0.487088
FLT1/VEGFR1	hsa-miR-10a-3p	-0.201538	0.174355
FLT1/VEGFR1	hsa-miR-26a-5p	-0.369932	0.00609686
FLT1/VEGFR1	hsa-miR-223-3p	0.356523	0.0083978
FLT1/VEGFR1	hsa-miR-34a-5p	-0.076939	0.633769
FLT1/VEGFR1	hsa-miR-223-5p	0.376358	0.00586261
FLT1/VEGFR1	hsa-miR-181a-2-3p	-0.147874	0.346852
FLT1/VEGFR1	hsa-miR-424-5p	-0.367034	0.00645783
FLT1/VEGFR1	hsa-miR-34c-5p	0.365844	0.00645783
FLT1/VEGFR1	hsa-miR-181c-3p	-0.0354236	0.836923
FLT1/VEGFR1	hsa-miR-3529-3p	0.357971	0.00812938
FLT1/VEGFR1	hsa-miR-183-5p	0.11978	0.453989
FLT1/VEGFR1	hsa-miR-187-3p	0.111903	0.480217
FLT1/VEGFR1	hsa-miR-365a-5p	0.3793	0.00559486
FLT1/VEGFR1	hsa-miR-203a-3p	0.0153849	0.931216
FLT1/VEGFR1	hsa-miR-382-5p	0.363368	0.00690806
FLT1/VEGFR1	hsa-miR-204-3p	-0.180355	0.237379
FLT1/VEGFR1	hsa-miR-210-5p	-0.15977	0.30257
FLT1/VEGFR1	hsa-miR-210-3p	-0.0622711	0.703462
FLT1/VEGFR1	hsa-miR-10b-3p	-0.35383	0.00870385
FLT1/VEGFR1	hsa-miR-212-5p	0.0709814	0.666146
FLT1/VEGFR1	hsa-miR-181a-3p	-0.174161	0.257462
FLT1/VEGFR1	hsa-miR-214-5p	0.18976	0.209901
FLT1/VEGFR1	hsa-miR-214-3p	0.066221	0.685131
FLT1/VEGFR1	hsa-miR-215-5p	0.0346141	0.838628
FLT1/VEGFR1	hsa-miR-216a-5p	-0.116888	0.460429
FLT1/VEGFR1	hsa-miR-217	0.104579	0.515847
FLT1/VEGFR1	hsa-miR-218-5p	0.0409619	0.814335
FLT1/VEGFR1	hsa-miR-221-5p	0.18124	0.235944
FLT1/VEGFR1	hsa-miR-370-3p	0.347453	0.0104081
FLT1/VEGFR1	hsa-let-7f-2-3p	-0.346944	0.0105013
FLT1/VEGFR1	hsa-miR-425-5p	0.345819	0.0108432
FLT1/VEGFR1	hsa-miR-30a-3p	-0.344545	0.0111469
FLT1/VEGFR1	hsa-miR-1301-3p	0.340342	0.0126491
FLT1/VEGFR1	hsa-miR-224-3p	0.086852	0.592805
FLT1/VEGFR1	hsa-miR-200b-5p	-0.144671	0.357423
FLT1/VEGFR1	hsa-miR-200b-3p	-0.096767	0.551361
FLT1/VEGFR1	hsa-let-7g-5p	-0.10344	0.520084
FLT1/VEGFR1	hsa-let-7g-3p	0.126963	0.420346
FLT1/VEGFR1	hsa-miR-493-3p	0.369861	0.00609686
FLT1/VEGFR1	hsa-let-7i-3p	0.123602	0.433199
FLT1/VEGFR1	hsa-miR-1-3p	-0.169374	0.27081
FLT1/VEGFR1	hsa-miR-15b-5p	-0.198433	0.182475
FLT1/VEGFR1	hsa-miR-455-3p	-0.338182	0.0134333
FLT1/VEGFR1	hsa-miR-23b-5p	-0.171987	0.263471
FLT1/VEGFR1	hsa-miR-221-3p	0.337076	0.0137269
FLT1/VEGFR1	hsa-miR-27b-5p	-0.0886624	0.584401
FLT1/VEGFR1	hsa-miR-139-5p	-0.335738	0.0140358
FLT1/VEGFR1	hsa-miR-127-5p	0.335651	0.0140358
FLT1/VEGFR1	hsa-miR-30b-3p	-0.131452	0.402069
FLT1/VEGFR1	hsa-miR-122-5p	-0.0649626	0.691687
FLT1/VEGFR1	hsa-miR-125b-5p	-0.0612836	0.708107
FLT1/VEGFR1	hsa-miR-376a-3p	0.334304	0.0145051
FLT1/VEGFR1	hsa-miR-128-3p	-0.0890428	0.582707
FLT1/VEGFR1	hsa-miR-181a-5p	-0.326835	0.017387
FLT1/VEGFR1	hsa-miR-132-5p	0.137285	0.382361
FLT1/VEGFR1	hsa-miR-132-3p	0.00585287	0.975931
FLT1/VEGFR1	hsa-miR-133a-5p	0.0770078	0.633769
FLT1/VEGFR1	hsa-miR-133a-3p	0.00585808	0.975931
FLT1/VEGFR1	hsa-miR-148b-3p	-0.32623	0.0176175
FLT1/VEGFR1	hsa-miR-200a-3p	-0.323953	0.0187752
FLT1/VEGFR1	hsa-miR-409-3p	0.323596	0.0188603
FLT1/VEGFR1	hsa-miR-140-3p	-0.165927	0.280197
FLT1/VEGFR1	hsa-miR-141-3p	-0.00634331	0.975931
FLT1/VEGFR1	hsa-miR-142-5p	0.198806	0.181801
FLT1/VEGFR1	hsa-miR-548e-3p	0.311728	0.0238045
FLT1/VEGFR1	hsa-miR-143-5p	-0.0343926	0.838918
FLT1/VEGFR1	hsa-miR-143-3p	-0.0377289	0.828103
FLT1/VEGFR1	hsa-miR-144-5p	-0.0399667	0.817512
FLT1/VEGFR1	hsa-miR-144-3p	-0.0676942	0.678122
FLT1/VEGFR1	hsa-miR-550a-5p	0.560153	2.65319e-06
FLT1/VEGFR1	hsa-miR-145-3p	-0.148782	0.3433
FLT1/VEGFR1	hsa-miR-152-5p	0.0571911	0.727378
FLT1/VEGFR1	hsa-miR-152-3p	0.0370919	0.830471
FLT1/VEGFR1	hsa-miR-191-5p	-0.0740086	0.6498
FLT1/VEGFR1	hsa-miR-9-5p	0.147348	0.347955
FLT1/VEGFR1	hsa-miR-9-3p	0.0913148	0.57204
FLT1/VEGFR1	hsa-miR-26b-5p	-0.314509	0.022711
FLT1/VEGFR1	hsa-miR-125a-3p	-0.0789726	0.626071
FLT1/VEGFR1	hsa-miR-125b-2-3p	0.00869583	0.968944
FLT1/VEGFR1	hsa-miR-127-3p	0.313521	0.0233173
FLT1/VEGFR1	hsa-miR-574-5p	0.313028	0.0235451
FLT1/VEGFR1	hsa-miR-376c-3p	0.312737	0.0236143
FLT1/VEGFR1	hsa-miR-296-5p	0.311695	0.0238045
FLT1/VEGFR1	hsa-miR-379-5p	0.312097	0.0238045
FLT1/VEGFR1	hsa-miR-576-3p	0.306629	0.0274301
FLT1/VEGFR1	hsa-miR-136-3p	0.102367	0.524473
FLT1/VEGFR1	hsa-miR-589-5p	0.286588	0.0399673
FLT1/VEGFR1	hsa-miR-758-3p	0.30636	0.0274958
FLT1/VEGFR1	hsa-miR-199b-5p	0.305504	0.0280986
FLT1/VEGFR1	hsa-miR-652-3p	0.481988	0.000224483
FLT1/VEGFR1	hsa-miR-22-3p	0.302453	0.0302095
FLT1/VEGFR1	hsa-miR-30b-5p	-0.302102	0.0302095
FLT1/VEGFR1	hsa-miR-186-5p	0.0419812	0.810114
FLT1/VEGFR1	hsa-miR-188-5p	-0.00490854	0.978218
FLT1/VEGFR1	hsa-miR-181c-5p	-0.30142	0.0305315
FLT1/VEGFR1	hsa-let-7f-1-3p	-0.298076	0.032405
FLT1/VEGFR1	hsa-miR-193a-3p	0.168371	0.272592
FLT1/VEGFR1	hsa-miR-107	-0.297165	0.032405
FLT1/VEGFR1	hsa-miR-149-5p	0.296385	0.032405
FLT1/VEGFR1	hsa-miR-195-3p	-0.142205	0.364813
FLT1/VEGFR1	hsa-miR-320a	0.194378	0.194399
FLT1/VEGFR1	hsa-miR-200c-3p	-0.0790655	0.626071
FLT1/VEGFR1	hsa-miR-190a-5p	-0.296552	0.032405
FLT1/VEGFR1	hsa-miR-194-3p	-0.166271	0.278844
FLT1/VEGFR1	hsa-miR-106b-5p	-0.0423875	0.807688
FLT1/VEGFR1	hsa-miR-375	0.296574	0.032405
FLT1/VEGFR1	hsa-miR-29c-5p	0.0890591	0.582707
FLT1/VEGFR1	hsa-miR-29c-3p	-0.119955	0.453341
FLT1/VEGFR1	hsa-miR-30c-1-3p	0.14629	0.352009
FLT1/VEGFR1	hsa-miR-200a-5p	-0.0942992	0.560304
FLT1/VEGFR1	hsa-let-7a-5p	-0.29613	0.032426
FLT1/VEGFR1	hsa-miR-497-5p	-0.29301	0.0352037
FLT1/VEGFR1	hsa-miR-299-5p	0.102151	0.524473
FLT1/VEGFR1	hsa-miR-299-3p	0.0777659	0.633011
FLT1/VEGFR1	hsa-miR-301a-5p	-0.0995776	0.538158
FLT1/VEGFR1	hsa-miR-301a-3p	0.0245	0.887944
FLT1/VEGFR1	hsa-miR-181d-5p	-0.292276	0.0354531
FLT1/VEGFR1	hsa-miR-99b-3p	-0.0168578	0.926138
FLT1/VEGFR1	hsa-miR-671-3p	0.321798	0.0196111
FLT1/VEGFR1	hsa-miR-130b-5p	0.0393308	0.820698
FLT1/VEGFR1	hsa-miR-130b-3p	0.0458738	0.789704
FLT1/VEGFR1	hsa-miR-30e-5p	-0.114349	0.472025
FLT1/VEGFR1	hsa-miR-195-5p	-0.287068	0.0397711
FLT1/VEGFR1	hsa-miR-26a-2-3p	-0.0529081	0.756407
FLT1/VEGFR1	hsa-miR-671-5p	0.458241	0.000608942
FLT1/VEGFR1	hsa-miR-361-3p	0.024144	0.889847
FLT1/VEGFR1	hsa-miR-362-5p	0.0511387	0.763999
FLT1/VEGFR1	hsa-miR-362-3p	0.0966687	0.55137
FLT1/VEGFR1	hsa-miR-363-3p	-0.00587673	0.975931
FLT1/VEGFR1	hsa-miR-130a-3p	-0.28581	0.0407284
FLT1/VEGFR1	hsa-miR-874-3p	0.407779	0.00249004
FLT1/VEGFR1	hsa-miR-369-5p	0.194789	0.193259
FLT1/VEGFR1	hsa-miR-369-3p	0.0952264	0.556699
FLT1/VEGFR1	hsa-miR-30e-3p	-0.283867	0.042704
FLT1/VEGFR1	hsa-miR-374a-5p	-0.113506	0.47436
FLT1/VEGFR1	hsa-miR-374a-3p	-0.117472	0.459778
FLT1/VEGFR1	hsa-miR-378a-3p	0.283771	0.042704
FLT1/VEGFR1	hsa-miR-664a-5p	0.282323	0.0444018
FLT1/VEGFR1	hsa-miR-377-3p	0.142032	0.365243
FLT1/VEGFR1	hsa-miR-378a-5p	0.100143	0.535146
FLT1/VEGFR1	hsa-miR-532-3p	-0.28151	0.0452847
FLT1/VEGFR1	hsa-miR-3607-3p	-0.279369	0.0468574
FLT1/VEGFR1	hsa-miR-381-3p	0.179949	0.238406
FLT1/VEGFR1	hsa-miR-125b-1-3p	0.27637	0.0494489
FLT1/VEGFR1	hsa-miR-340-5p	-0.0383978	0.824778
FLT1/VEGFR1	hsa-miR-340-3p	-0.13327	0.396049
FLT1/VEGFR1	hsa-miR-193b-5p	0.275466	0.0501069
FLT1/VEGFR1	hsa-miR-330-3p	0.0926581	0.565042
FLT1/VEGFR1	hsa-miR-328-3p	0.159015	0.305239
FLT1/VEGFR1	hsa-miR-342-5p	0.096604	0.55137
FLT1/VEGFR1	hsa-miR-342-3p	-0.168689	0.272377
FLT1/VEGFR1	hsa-miR-337-3p	0.15351	0.325808
FLT1/VEGFR1	hsa-miR-1307-5p	0.273627	0.0515082
FLT1/VEGFR1	hsa-miR-151a-5p	-0.165513	0.281935
FLT1/VEGFR1	hsa-miR-151a-3p	0.182004	0.234684
FLT1/VEGFR1	hsa-miR-135b-5p	0.185325	0.224794
FLT1/VEGFR1	hsa-let-7a-3p	-0.271021	0.0536159
FLT1/VEGFR1	hsa-miR-331-5p	0.131628	0.401921
FLT1/VEGFR1	hsa-miR-331-3p	0.170859	0.266882
FLT1/VEGFR1	hsa-miR-1246	0.270965	0.0536159
FLT1/VEGFR1	hsa-miR-324-3p	0.1351	0.390458
FLT1/VEGFR1	hsa-miR-338-5p	-0.016572	0.927039
FLT1/VEGFR1	hsa-miR-1277-5p	-0.271429	0.0536159
FLT1/VEGFR1	hsa-miR-339-3p	0.163809	0.289222
FLT1/VEGFR1	hsa-miR-335-5p	0.201115	0.174705
FLT1/VEGFR1	hsa-miR-126-3p	-0.268594	0.0559627
FLT1/VEGFR1	hsa-miR-345-5p	0.153656	0.325808
FLT1/VEGFR1	hsa-miR-196b-5p	0.0367574	0.831087
FLT1/VEGFR1	hsa-miR-423-3p	-0.0468227	0.785941
FLT1/VEGFR1	hsa-miR-495-3p	0.266003	0.0585979
FLT1/VEGFR1	hsa-miR-135a-5p	-0.264036	0.0617196
FLT1/VEGFR1	hsa-let-7e-3p	-0.262921	0.0631951
FLT1/VEGFR1	hsa-miR-3135b	0.261954	0.0645507
FLT1/VEGFR1	hsa-miR-20b-5p	-0.0620332	0.704715
FLT1/VEGFR1	hsa-miR-504-5p	-0.25778	0.0701986
FLT1/VEGFR1	hsa-miR-450a-5p	-0.131391	0.402069
FLT1/VEGFR1	hsa-miR-450a-1-3p	-0.118919	0.455357
FLT1/VEGFR1	hsa-miR-433-3p	0.0085914	0.968944
FLT1/VEGFR1	hsa-miR-125a-5p	-0.256585	0.0719899
FLT1/VEGFR1	hsa-miR-451a	-0.0299411	0.859741
FLT1/VEGFR1	hsa-miR-452-5p	0.0847833	0.602355
FLT1/VEGFR1	hsa-miR-409-5p	0.0505112	0.766379
FLT1/VEGFR1	hsa-miR-335-3p	0.256459	0.0719899
FLT1/VEGFR1	hsa-miR-410-3p	0.205973	0.162019
FLT1/VEGFR1	hsa-miR-484	-0.0951744	0.556699
FLT1/VEGFR1	hsa-miR-485-3p	0.146243	0.352009
FLT1/VEGFR1	hsa-miR-486-5p	0.000605192	0.997623
FLT1/VEGFR1	hsa-miR-486-3p	-0.1251	0.426508
FLT1/VEGFR1	hsa-miR-489-3p	-0.160981	0.298822
FLT1/VEGFR1	hsa-miR-491-5p	0.076867	0.633769
FLT1/VEGFR1	hsa-miR-511-5p	0.136469	0.384333
FLT1/VEGFR1	hsa-miR-326	0.256232	0.0721716
FLT1/VEGFR1	hsa-miR-3912-3p	-0.252884	0.0768055
FLT1/VEGFR1	hsa-miR-493-5p	0.141413	0.366451
FLT1/VEGFR1	hsa-miR-499a-5p	-0.252409	0.0769699
FLT1/VEGFR1	hsa-miR-3591-5p	-0.251949	0.0773823
FLT1/VEGFR1	hsa-miR-145-5p	-0.250629	0.0793478
FLT1/VEGFR1	hsa-miR-3609	-0.24954	0.0805576
FLT1/VEGFR1	hsa-miR-361-5p	-0.247915	0.0830089
FLT1/VEGFR1	hsa-miR-744-5p	-0.246775	0.0846992
FLT1/VEGFR1	hsa-miR-101-3p	-0.245828	0.0862698
FLT1/VEGFR1	hsa-miR-106b-3p	0.245112	0.0872525
FLT1/VEGFR1	hsa-miR-500a-5p	-0.17138	0.266138
FLT1/VEGFR1	hsa-miR-500a-3p	0.0462257	0.787532
FLT1/VEGFR1	hsa-miR-501-5p	0.0952277	0.556699
FLT1/VEGFR1	hsa-miR-501-3p	0.0867339	0.593096
FLT1/VEGFR1	hsa-miR-502-3p	-0.0224639	0.897719
FLT1/VEGFR1	hsa-miR-450a-2-3p	-0.0695242	0.672408
FLT1/VEGFR1	hsa-miR-503-5p	-0.0950951	0.556699
FLT1/VEGFR1	hsa-miR-31-5p	0.243693	0.0892279
FLT1/VEGFR1	hsa-miR-505-3p	-0.0157031	0.929752
FLT1/VEGFR1	hsa-miR-508-3p	-0.160597	0.300471
FLT1/VEGFR1	hsa-miR-514a-3p	0.0135854	0.9396
FLT1/VEGFR1	hsa-miR-185-3p	0.242973	0.0902796
FLT1/VEGFR1	hsa-let-7d-5p	-0.241519	0.0923795
FLT1/VEGFR1	hsa-miR-2110	0.24024	0.0944835
FLT1/VEGFR1	hsa-miR-548w	0.237826	0.0991992
FLT1/VEGFR1	hsa-miR-487b-3p	0.111345	0.483058
FLT1/VEGFR1	hsa-miR-92b-3p	0.0225673	0.897609
FLT1/VEGFR1	hsa-miR-432-5p	0.236435	0.101314
FLT1/VEGFR1	hsa-miR-574-3p	-0.0739927	0.6498
FLT1/VEGFR1	hsa-miR-576-5p	-0.0298063	0.859741
FLT1/VEGFR1	hsa-miR-2355-3p	0.235692	0.102936
FLT1/VEGFR1	hsa-miR-582-5p	-0.0185475	0.918679
FLT1/VEGFR1	hsa-miR-582-3p	0.174105	0.257462
FLT1/VEGFR1	hsa-miR-584-5p	0.0161593	0.928838
FLT1/VEGFR1	hsa-miR-7-1-3p	-0.235514	0.103086
FLT1/VEGFR1	hsa-miR-339-5p	0.234846	0.104213
FLT1/VEGFR1	hsa-miR-590-3p	-0.094057	0.561378
FLT1/VEGFR1	hsa-miR-330-5p	0.233876	0.106486
FLT1/VEGFR1	hsa-miR-598-3p	0.0831545	0.610942
FLT1/VEGFR1	hsa-miR-615-3p	0.0272496	0.873823
FLT1/VEGFR1	hsa-miR-140-5p	-0.232203	0.109744
FLT1/VEGFR1	hsa-miR-619-5p	0.0210703	0.905192
FLT1/VEGFR1	hsa-miR-624-5p	-0.107427	0.502429
FLT1/VEGFR1	hsa-miR-625-5p	0.161037	0.298822
FLT1/VEGFR1	hsa-miR-7706	0.231925	0.109884
FLT1/VEGFR1	hsa-miR-628-5p	0.0364444	0.832223
FLT1/VEGFR1	hsa-miR-629-5p	0.17017	0.26951
FLT1/VEGFR1	hsa-miR-629-3p	0.182652	0.233427
FLT1/VEGFR1	hsa-miR-641	-0.138952	0.373866
FLT1/VEGFR1	hsa-miR-651-5p	0.130444	0.405112
FLT1/VEGFR1	hsa-let-7f-5p	-0.230817	0.112277
FLT1/VEGFR1	hsa-miR-329-3p	0.229627	0.113973
FLT1/VEGFR1	hsa-miR-653-3p	-0.160384	0.30062
FLT1/VEGFR1	hsa-miR-411-5p	-0.0682238	0.676658
FLT1/VEGFR1	hsa-miR-654-5p	0.149455	0.340982
FLT1/VEGFR1	hsa-miR-654-3p	0.194012	0.195252
FLT1/VEGFR1	hsa-miR-655-3p	0.00515612	0.977453
FLT1/VEGFR1	hsa-miR-656-3p	0.00250218	0.991388
FLT1/VEGFR1	hsa-miR-660-5p	-0.0336919	0.839928
FLT1/VEGFR1	hsa-miR-660-3p	0.0605944	0.711017
FLT1/VEGFR1	hsa-miR-421	-0.109994	0.491047
FLT1/VEGFR1	hsa-miR-542-5p	-0.108484	0.497957
FLT1/VEGFR1	hsa-miR-542-3p	-0.103464	0.520084
FLT1/VEGFR1	hsa-miR-424-3p	-0.228979	0.115485
FLT1/VEGFR1	hsa-miR-425-3p	0.227986	0.117138
FLT1/VEGFR1	hsa-miR-155-5p	0.226198	0.120883
FLT1/VEGFR1	hsa-miR-320b	0.0492435	0.771911
FLT1/VEGFR1	hsa-miR-320c	0.0338616	0.839928
FLT1/VEGFR1	hsa-miR-1296-5p	-0.169266	0.27081
FLT1/VEGFR1	hsa-miR-1468-5p	-0.131199	0.402233
FLT1/VEGFR1	hsa-let-7e-5p	-0.225386	0.122618
FLT1/VEGFR1	hsa-miR-30c-2-3p	-0.22451	0.124569
FLT1/VEGFR1	hsa-miR-454-5p	-0.0275305	0.872988
FLT1/VEGFR1	hsa-miR-454-3p	-0.0167783	0.926138
FLT1/VEGFR1	hsa-miR-769-5p	0.175992	0.252755
FLT1/VEGFR1	hsa-miR-769-3p	0.142303	0.364813
FLT1/VEGFR1	hsa-miR-766-3p	0.178832	0.242442
FLT1/VEGFR1	hsa-miR-378d	-0.00680901	0.973897
FLT1/VEGFR1	hsa-miR-1185-1-3p	0.189628	0.209901
FLT1/VEGFR1	hsa-miR-450b-5p	-0.0939166	0.561378
FLT1/VEGFR1	hsa-miR-224-5p	0.221376	0.132182
FLT1/VEGFR1	hsa-miR-889-3p	-0.0629321	0.702732
FLT1/VEGFR1	hsa-miR-708-5p	0.115846	0.465512
FLT1/VEGFR1	hsa-miR-708-3p	0.0336135	0.839928
FLT1/VEGFR1	hsa-miR-532-5p	-0.221596	0.132182
FLT1/VEGFR1	hsa-miR-190b	0.116483	0.462706
FLT1/VEGFR1	hsa-miR-181b-5p	-0.221261	0.132183
FLT1/VEGFR1	hsa-let-7d-3p	-0.220131	0.134346
FLT1/VEGFR1	hsa-miR-887-3p	0.178572	0.243245
FLT1/VEGFR1	hsa-miR-543	-0.0311551	0.85315
FLT1/VEGFR1	hsa-miR-374b-3p	-0.16778	0.274052
FLT1/VEGFR1	hsa-miR-509-3-5p	-0.17094	0.266882
FLT1/VEGFR1	hsa-miR-193a-5p	0.21978	0.13501
FLT1/VEGFR1	hsa-miR-942-5p	0.0253265	0.883877
FLT1/VEGFR1	hsa-miR-1180-3p	0.168722	0.272377
FLT1/VEGFR1	hsa-miR-941	0.219207	0.136237
FLT1/VEGFR1	hsa-miR-1285-3p	0.184778	0.22663
FLT1/VEGFR1	hsa-miR-1287-5p	0.0913293	0.57204
FLT1/VEGFR1	hsa-miR-429	-0.218681	0.137586
FLT1/VEGFR1	hsa-miR-1291	0.144492	0.357444
FLT1/VEGFR1	hsa-miR-548k	0.0927157	0.565042
FLT1/VEGFR1	hsa-miR-1299	-0.00399452	0.982986
FLT1/VEGFR1	hsa-miR-1303	0.159229	0.30469
FLT1/VEGFR1	hsa-miR-1304-3p	0.0591152	0.717888
FLT1/VEGFR1	hsa-miR-548f-5p	0.190331	0.208571
FLT1/VEGFR1	hsa-miR-30a-5p	-0.218251	0.138258
FLT1/VEGFR1	hsa-miR-592	-0.21769	0.139742
FLT1/VEGFR1	hsa-miR-1248	-0.0151776	0.931494
FLT1/VEGFR1	hsa-miR-1249-3p	0.130162	0.405228
FLT1/VEGFR1	hsa-miR-1260a	-0.148925	0.3433
FLT1/VEGFR1	hsa-miR-548o-3p	0.105523	0.511234
FLT1/VEGFR1	hsa-miR-1269a	0.14957	0.340819
FLT1/VEGFR1	hsa-miR-1270	-0.186673	0.220123
FLT1/VEGFR1	hsa-miR-618	-0.217089	0.139972
FLT1/VEGFR1	hsa-miR-1277-3p	-0.173878	0.258134
FLT1/VEGFR1	hsa-miR-625-3p	0.21706	0.139972
FLT1/VEGFR1	hsa-miR-30d-5p	-0.215608	0.142233
FLT1/VEGFR1	hsa-miR-664a-3p	-0.163028	0.291402
FLT1/VEGFR1	hsa-miR-1306-5p	0.0372406	0.830471
FLT1/VEGFR1	hsa-miR-194-5p	-0.214891	0.143192
FLT1/VEGFR1	hsa-miR-147b	0.215027	0.143192
FLT1/VEGFR1	hsa-miR-320d	0.136295	0.384903
FLT1/VEGFR1	hsa-miR-15b-3p	0.214378	0.144179
FLT1/VEGFR1	hsa-miR-2277-5p	0.128561	0.412551
FLT1/VEGFR1	hsa-miR-3074-5p	0.00684225	0.973897
FLT1/VEGFR1	hsa-miR-3074-3p	-0.0849061	0.602355
FLT1/VEGFR1	hsa-miR-3158-3p	0.0415233	0.811936
FLT1/VEGFR1	hsa-miR-1260b	0.0918249	0.569366
FLT1/VEGFR1	hsa-miR-3173-5p	0.102121	0.524473
FLT1/VEGFR1	hsa-miR-548d-5p	0.214302	0.144179
FLT1/VEGFR1	hsa-miR-3184-5p	0.180913	0.236573
FLT1/VEGFR1	hsa-miR-3065-5p	-0.108679	0.497957
FLT1/VEGFR1	hsa-miR-378c	0.0861921	0.595427
FLT1/VEGFR1	hsa-miR-99b-5p	-0.213266	0.145033
FLT1/VEGFR1	hsa-miR-3605-3p	0.0335039	0.839928
FLT1/VEGFR1	hsa-miR-30d-3p	-0.212286	0.14652
FLT1/VEGFR1	hsa-miR-150-5p	0.211546	0.148693
FLT1/VEGFR1	hsa-miR-3613-5p	0.0596433	0.716022
FLT1/VEGFR1	hsa-miR-3613-3p	-0.06734	0.679831
FLT1/VEGFR1	hsa-miR-324-5p	0.211396	0.148846
FLT1/VEGFR1	hsa-miR-148a-3p	-0.21118	0.149225
FLT1/VEGFR1	hsa-miR-3651	0.018597	0.918679
FLT1/VEGFR1	hsa-miR-3653-5p	0.0149759	0.932351
FLT1/VEGFR1	hsa-miR-3653-3p	-0.0164315	0.927422
FLT1/VEGFR1	hsa-miR-3687	-0.00585005	0.975931
FLT1/VEGFR1	hsa-miR-3909	-0.0427316	0.805584
FLT1/VEGFR1	hsa-miR-182-5p	0.210209	0.151043
FLT1/VEGFR1	hsa-miR-4448	0.0449994	0.794747
FLT1/VEGFR1	hsa-miR-4454	-0.124997	0.426508
FLT1/VEGFR1	hsa-miR-1247-5p	0.209548	0.152712
FLT1/VEGFR1	hsa-miR-2392	-0.0018554	0.993909
FLT1/VEGFR1	hsa-miR-3960	0.172576	0.261325
FLT1/VEGFR1	hsa-miR-4677-3p	-0.0235678	0.8911
FLT1/VEGFR1	hsa-miR-154-5p	0.208082	0.156424
FLT1/VEGFR1	hsa-miR-1271-5p	-0.207825	0.156973
FLT1/VEGFR1	hsa-miR-4791	-0.00657748	0.974944
FLT1/VEGFR1	hsa-miR-4792	-0.00977863	0.964873
FLT1/VEGFR1	hsa-miR-5010-3p	-0.161125	0.298822
FLT1/VEGFR1	hsa-miR-1273g-3p	0.144836	0.356963
FLT1/VEGFR1	hsa-miR-5100	-0.000939644	0.997623
FLT1/VEGFR1	hsa-miR-664b-5p	-0.0480085	0.77921
FLT1/VEGFR1	hsa-miR-664b-3p	-0.158525	0.305258
FLT1/VEGFR1	hsa-miR-5585-3p	0.0854446	0.599985
FLT1/VEGFR1	hsa-miR-5684	-0.111682	0.481223
FLT1/VEGFR1	hsa-miR-5701	-0.156212	0.315695
FLT1/VEGFR1	hsa-miR-5787	0.102732	0.524143
FLT1/VEGFR1	hsa-miR-6131	0.117168	0.460054
FLT1/VEGFR1	hsa-miR-6500-3p	-0.133257	0.396049
FLT1/VEGFR1	hsa-miR-6503-5p	-0.028424	0.86727
FLT1/VEGFR1	hsa-miR-6511a-3p	-0.1697	0.27067
FLT1/VEGFR1	hsa-miR-6716-3p	-0.0826975	0.612625
FLT1/VEGFR1	hsa-miR-6511b-3p	-0.13987	0.371296
FLT1/VEGFR1	hsa-miR-6765-3p	-0.132555	0.398828
FLT1/VEGFR1	hsa-miR-6873-3p	-0.00294959	0.988728
FLT1/VEGFR1	hsa-miR-6880-5p	-0.114493	0.4716
FLT1/VEGFR1	hsa-miR-7641	0.0498736	0.769517
FLT1/VEGFR1	hsa-miR-7704	0.148719	0.3433
FLT1/VEGFR1	hsa-miR-3615	0.207054	0.159001
FLT1/VEGFR1	hsa-miR-548ba	-0.163478	0.290538
FLT1/VEGFR1	hsa-miR-7977	-0.117598	0.459465
KDR/VEGFR2	hsa-let-7a-5p	-0.327568	0.0172242
KDR/VEGFR2	hsa-let-7a-3p	-0.2375	0.0991992
KDR/VEGFR2	hsa-let-7b-5p	-0.0957159	0.554433
KDR/VEGFR2	hsa-let-7b-3p	-0.387896	0.00421905
KDR/VEGFR2	hsa-let-7c-5p	-0.221405	0.132182
KDR/VEGFR2	hsa-let-7c-3p	-0.175492	0.254807
KDR/VEGFR2	hsa-let-7d-5p	-0.290954	0.0361842
KDR/VEGFR2	hsa-let-7d-3p	-0.274598	0.0507239
KDR/VEGFR2	hsa-let-7e-5p	-0.272926	0.0521234
KDR/VEGFR2	hsa-let-7e-3p	-0.252671	0.0769699
KDR/VEGFR2	hsa-let-7f-5p	-0.249291	0.0805576
KDR/VEGFR2	hsa-let-7f-1-3p	-0.301118	0.0306443
KDR/VEGFR2	hsa-let-7f-2-3p	-0.298082	0.032405
KDR/VEGFR2	hsa-miR-15a-5p	-0.0863832	0.594569
KDR/VEGFR2	hsa-miR-16-5p	-0.117105	0.460054
KDR/VEGFR2	hsa-miR-16-1-3p	0.0464189	0.786979
KDR/VEGFR2	hsa-miR-17-5p	-0.119557	0.45421
KDR/VEGFR2	hsa-miR-17-3p	0.181264	0.235944
KDR/VEGFR2	hsa-miR-18a-5p	0.143408	0.361502
KDR/VEGFR2	hsa-miR-18a-3p	0.154986	0.320751
KDR/VEGFR2	hsa-miR-19a-3p	-0.061427	0.708107
KDR/VEGFR2	hsa-miR-19b-1-5p	0.053033	0.75607
KDR/VEGFR2	hsa-miR-19b-3p	-0.129097	0.409535
KDR/VEGFR2	hsa-miR-20a-5p	-0.127775	0.416703
KDR/VEGFR2	hsa-miR-21-5p	0.167702	0.274052
KDR/VEGFR2	hsa-let-7i-5p	0.279662	0.0468574
KDR/VEGFR2	hsa-miR-22-5p	0.0734833	0.651563
KDR/VEGFR2	hsa-miR-22-3p	0.214923	0.143192
KDR/VEGFR2	hsa-miR-23a-3p	-0.213537	0.144963
KDR/VEGFR2	hsa-miR-24-3p	-0.131964	0.400608
KDR/VEGFR2	hsa-miR-24-2-5p	0.0218576	0.901098
KDR/VEGFR2	hsa-miR-25-3p	-0.0696926	0.672049
KDR/VEGFR2	hsa-miR-26a-5p	-0.377242	0.00586261
KDR/VEGFR2	hsa-miR-26b-5p	-0.297802	0.032405
KDR/VEGFR2	hsa-miR-26b-3p	-0.00565386	0.976052
KDR/VEGFR2	hsa-miR-27a-5p	0.0740487	0.6498
KDR/VEGFR2	hsa-miR-27a-3p	-0.113155	0.47436
KDR/VEGFR2	hsa-miR-28-5p	-0.210608	0.150111
KDR/VEGFR2	hsa-miR-28-3p	-0.106434	0.507549
KDR/VEGFR2	hsa-miR-29a-5p	0.182779	0.233297
KDR/VEGFR2	hsa-miR-29a-3p	-0.112263	0.478222
KDR/VEGFR2	hsa-miR-30a-5p	-0.141647	0.366035
KDR/VEGFR2	hsa-miR-30a-3p	-0.296353	0.032405
KDR/VEGFR2	hsa-miR-31-5p	0.214048	0.144179
KDR/VEGFR2	hsa-miR-32-5p	-0.122567	0.439753
KDR/VEGFR2	hsa-miR-32-3p	0.150926	0.33426
KDR/VEGFR2	hsa-miR-33a-5p	0.0771317	0.633769
KDR/VEGFR2	hsa-miR-92a-1-5p	-0.099565	0.538158
KDR/VEGFR2	hsa-miR-92a-3p	-0.129607	0.407255
KDR/VEGFR2	hsa-miR-93-5p	-0.178102	0.245093
KDR/VEGFR2	hsa-miR-93-3p	-0.0389945	0.822033
KDR/VEGFR2	hsa-miR-95-3p	-0.0964341	0.551432
KDR/VEGFR2	hsa-miR-96-5p	0.13323	0.396049
KDR/VEGFR2	hsa-miR-98-5p	-0.0864787	0.594451
KDR/VEGFR2	hsa-miR-98-3p	-0.0715751	0.664147
KDR/VEGFR2	hsa-miR-99a-5p	-0.113075	0.47436
KDR/VEGFR2	hsa-miR-99a-3p	-0.115628	0.466438
KDR/VEGFR2	hsa-miR-100-5p	0.0877847	0.590569
KDR/VEGFR2	hsa-miR-101-3p	-0.184489	0.227049
KDR/VEGFR2	hsa-miR-29b-1-5p	-0.0748784	0.646263
KDR/VEGFR2	hsa-miR-29b-3p	0.132059	0.400608
KDR/VEGFR2	hsa-miR-29b-2-5p	0.0273451	0.873764
KDR/VEGFR2	hsa-miR-103a-2-5p	0.0626875	0.703221
KDR/VEGFR2	hsa-miR-106a-5p	-0.0188413	0.918515
KDR/VEGFR2	hsa-miR-107	-0.287641	0.0392811
KDR/VEGFR2	hsa-miR-16-2-3p	0.119521	0.45421
KDR/VEGFR2	hsa-miR-192-5p	-0.143669	0.360622
KDR/VEGFR2	hsa-miR-192-3p	-0.0963354	0.551568
KDR/VEGFR2	hsa-miR-196a-5p	-0.210129	0.151043
KDR/VEGFR2	hsa-miR-197-3p	0.0797264	0.624557
KDR/VEGFR2	hsa-miR-199a-5p	-0.059484	0.716645
KDR/VEGFR2	hsa-miR-129-5p	-0.0971345	0.549185
KDR/VEGFR2	hsa-miR-148a-5p	0.00150502	0.995266
KDR/VEGFR2	hsa-miR-148a-3p	-0.198137	0.182846
KDR/VEGFR2	hsa-miR-30c-5p	-0.394744	0.00359314
KDR/VEGFR2	hsa-miR-30c-2-3p	-0.210862	0.149866
KDR/VEGFR2	hsa-miR-30d-5p	-0.188915	0.211741
KDR/VEGFR2	hsa-miR-30d-3p	-0.166449	0.278382
KDR/VEGFR2	hsa-miR-139-5p	-0.329416	0.0164059
KDR/VEGFR2	hsa-miR-139-3p	-0.147104	0.34833
KDR/VEGFR2	hsa-miR-7-1-3p	-0.227939	0.117138
KDR/VEGFR2	hsa-miR-10a-5p	-0.113155	0.47436
KDR/VEGFR2	hsa-miR-10a-3p	-0.2036	0.169518
KDR/VEGFR2	hsa-miR-10b-5p	-0.402054	0.00295838
KDR/VEGFR2	hsa-miR-10b-3p	-0.317152	0.021667
KDR/VEGFR2	hsa-miR-34a-5p	-0.119414	0.45421
KDR/VEGFR2	hsa-miR-181a-5p	-0.360137	0.00765349
KDR/VEGFR2	hsa-miR-181a-2-3p	-0.139178	0.372973
KDR/VEGFR2	hsa-miR-181b-5p	-0.270935	0.0536159
KDR/VEGFR2	hsa-miR-181c-5p	-0.289873	0.03685
KDR/VEGFR2	hsa-miR-181c-3p	0.0342332	0.838918
KDR/VEGFR2	hsa-miR-182-5p	0.189298	0.210929
KDR/VEGFR2	hsa-miR-183-5p	0.100127	0.535146
KDR/VEGFR2	hsa-miR-187-3p	0.0964626	0.551432
KDR/VEGFR2	hsa-miR-199b-5p	0.279982	0.046734
KDR/VEGFR2	hsa-miR-203a-3p	0.0410422	0.814335
KDR/VEGFR2	hsa-miR-204-5p	-0.483692	0.000224483
KDR/VEGFR2	hsa-miR-204-3p	-0.169652	0.27067
KDR/VEGFR2	hsa-miR-210-5p	-0.189147	0.211154
KDR/VEGFR2	hsa-miR-210-3p	-0.0612996	0.708107
KDR/VEGFR2	hsa-miR-211-5p	-0.417769	0.00191336
KDR/VEGFR2	hsa-miR-212-5p	0.0237189	0.890608
KDR/VEGFR2	hsa-miR-181a-3p	-0.166628	0.278232
KDR/VEGFR2	hsa-miR-214-5p	0.14566	0.353992
KDR/VEGFR2	hsa-miR-214-3p	-0.0030419	0.988728
KDR/VEGFR2	hsa-miR-215-5p	0.0354615	0.836923
KDR/VEGFR2	hsa-miR-216a-5p	-0.133073	0.396529
KDR/VEGFR2	hsa-miR-217	0.080416	0.621269
KDR/VEGFR2	hsa-miR-218-5p	0.0583214	0.722035
KDR/VEGFR2	hsa-miR-221-5p	0.174718	0.256911
KDR/VEGFR2	hsa-miR-221-3p	0.331677	0.0156629
KDR/VEGFR2	hsa-miR-106b-3p	0.277561	0.0483901
KDR/VEGFR2	hsa-miR-1290	0.356777	0.0083978
KDR/VEGFR2	hsa-miR-1292-5p	0.27613	0.0495761
KDR/VEGFR2	hsa-miR-224-5p	0.237605	0.0991992
KDR/VEGFR2	hsa-miR-224-3p	0.0711794	0.665363
KDR/VEGFR2	hsa-miR-200b-5p	-0.168524	0.272592
KDR/VEGFR2	hsa-miR-200b-3p	-0.0979296	0.545614
KDR/VEGFR2	hsa-let-7g-5p	-0.130291	0.405112
KDR/VEGFR2	hsa-let-7g-3p	0.172571	0.261325
KDR/VEGFR2	hsa-miR-1307-3p	0.393789	0.00365751
KDR/VEGFR2	hsa-let-7i-3p	0.0430483	0.804395
KDR/VEGFR2	hsa-miR-1-3p	-0.187371	0.217376
KDR/VEGFR2	hsa-miR-15b-5p	-0.210784	0.149866
KDR/VEGFR2	hsa-miR-15b-3p	0.19052	0.208378
KDR/VEGFR2	hsa-miR-23b-5p	-0.176183	0.252278
KDR/VEGFR2	hsa-miR-23b-3p	-0.431757	0.00154743
KDR/VEGFR2	hsa-miR-27b-5p	-0.115841	0.465512
KDR/VEGFR2	hsa-miR-27b-3p	-0.359548	0.00773688
KDR/VEGFR2	hsa-miR-30b-5p	-0.278388	0.0476513
KDR/VEGFR2	hsa-miR-30b-3p	-0.196532	0.18771
KDR/VEGFR2	hsa-miR-122-5p	-0.110798	0.48641
KDR/VEGFR2	hsa-miR-125b-5p	-0.0893136	0.58248
KDR/VEGFR2	hsa-miR-125b-1-3p	0.261701	0.06464
KDR/VEGFR2	hsa-miR-128-3p	-0.118809	0.455357
KDR/VEGFR2	hsa-miR-130a-3p	-0.272034	0.0532676
KDR/VEGFR2	hsa-miR-132-5p	0.120809	0.449097
KDR/VEGFR2	hsa-miR-132-3p	0.000788345	0.997623
KDR/VEGFR2	hsa-miR-133a-5p	0.0399925	0.817512
KDR/VEGFR2	hsa-miR-133a-3p	-0.0200044	0.911924
KDR/VEGFR2	hsa-miR-135a-5p	-0.251191	0.0785043
KDR/VEGFR2	hsa-miR-1307-5p	0.279281	0.0468574
KDR/VEGFR2	hsa-miR-140-5p	-0.252508	0.0769699
KDR/VEGFR2	hsa-miR-140-3p	-0.14031	0.369594
KDR/VEGFR2	hsa-miR-141-3p	0.0183748	0.918826
KDR/VEGFR2	hsa-miR-142-5p	0.246839	0.0846992
KDR/VEGFR2	hsa-miR-134-5p	0.370004	0.00609686
KDR/VEGFR2	hsa-miR-143-5p	-0.0227505	0.896867
KDR/VEGFR2	hsa-miR-143-3p	-0.046759	0.785941
KDR/VEGFR2	hsa-miR-144-5p	0.00423636	0.981877
KDR/VEGFR2	hsa-miR-144-3p	0.0079153	0.970502
KDR/VEGFR2	hsa-miR-145-5p	-0.316579	0.0219348
KDR/VEGFR2	hsa-miR-145-3p	-0.187482	0.217326
KDR/VEGFR2	hsa-miR-152-5p	-0.0335836	0.839928
KDR/VEGFR2	hsa-miR-152-3p	0.108457	0.497957
KDR/VEGFR2	hsa-miR-191-5p	-0.120178	0.452848
KDR/VEGFR2	hsa-miR-9-5p	0.135706	0.387069
KDR/VEGFR2	hsa-miR-9-3p	0.0893655	0.58248
KDR/VEGFR2	hsa-miR-125a-5p	-0.239767	0.0950442
KDR/VEGFR2	hsa-miR-125a-3p	-0.0932205	0.564847
KDR/VEGFR2	hsa-miR-125b-2-3p	-0.023802	0.890608
KDR/VEGFR2	hsa-miR-126-5p	-0.341774	0.012115
KDR/VEGFR2	hsa-miR-126-3p	-0.296687	0.032405
KDR/VEGFR2	hsa-miR-127-5p	0.274063	0.0511823
KDR/VEGFR2	hsa-miR-127-3p	0.275904	0.049685
KDR/VEGFR2	hsa-miR-136-5p	0.380671	0.00538856
KDR/VEGFR2	hsa-miR-138-5p	0.374315	0.00597088
KDR/VEGFR2	hsa-miR-136-3p	0.102232	0.524473
KDR/VEGFR2	hsa-miR-146a-5p	0.273993	0.0511823
KDR/VEGFR2	hsa-miR-149-5p	0.315799	0.022204
KDR/VEGFR2	hsa-miR-150-5p	0.124399	0.428891
KDR/VEGFR2	hsa-miR-154-5p	0.15475	0.321603
KDR/VEGFR2	hsa-miR-142-3p	0.292371	0.0354531
KDR/VEGFR2	hsa-miR-185-3p	0.246175	0.0857696
KDR/VEGFR2	hsa-miR-186-5p	0.0144609	0.935653
KDR/VEGFR2	hsa-miR-188-5p	0.051934	0.759633
KDR/VEGFR2	hsa-miR-190a-5p	-0.241475	0.0923795
KDR/VEGFR2	hsa-miR-193a-5p	0.158481	0.305258
KDR/VEGFR2	hsa-miR-193a-3p	0.137156	0.382646
KDR/VEGFR2	hsa-miR-194-5p	-0.228094	0.117138
KDR/VEGFR2	hsa-miR-195-5p	-0.259452	0.0677828
KDR/VEGFR2	hsa-miR-195-3p	-0.167941	0.274052
KDR/VEGFR2	hsa-miR-320a	0.0992674	0.53857
KDR/VEGFR2	hsa-miR-200c-3p	-0.105949	0.510295
KDR/VEGFR2	hsa-miR-155-5p	0.207087	0.159001
KDR/VEGFR2	hsa-miR-194-3p	-0.18037	0.237379
KDR/VEGFR2	hsa-miR-106b-5p	-0.0192786	0.915779
KDR/VEGFR2	hsa-miR-146b-3p	0.367312	0.00645783
KDR/VEGFR2	hsa-miR-29c-5p	0.0709192	0.666146
KDR/VEGFR2	hsa-miR-29c-3p	-0.101449	0.528881
KDR/VEGFR2	hsa-miR-30c-1-3p	0.127632	0.417104
KDR/VEGFR2	hsa-miR-200a-5p	-0.0869333	0.592798
KDR/VEGFR2	hsa-miR-200a-3p	-0.302166	0.0302095
KDR/VEGFR2	hsa-miR-146b-5p	0.397898	0.00343362
KDR/VEGFR2	hsa-miR-299-5p	0.0576496	0.725425
KDR/VEGFR2	hsa-miR-299-3p	0.0607677	0.710282
KDR/VEGFR2	hsa-miR-301a-5p	-0.0640216	0.696613
KDR/VEGFR2	hsa-miR-301a-3p	0.0601501	0.713922
KDR/VEGFR2	hsa-miR-99b-5p	-0.190476	0.208378
KDR/VEGFR2	hsa-miR-99b-3p	0.0403171	0.817423
KDR/VEGFR2	hsa-miR-296-5p	0.267097	0.0576114
KDR/VEGFR2	hsa-miR-130b-5p	0.0533023	0.754559
KDR/VEGFR2	hsa-miR-130b-3p	0.0711999	0.665363
KDR/VEGFR2	hsa-miR-30e-5p	-0.0664437	0.684394
KDR/VEGFR2	hsa-miR-30e-3p	-0.261889	0.0645507
KDR/VEGFR2	hsa-miR-26a-2-3p	-0.0312222	0.85315
KDR/VEGFR2	hsa-miR-361-5p	-0.259748	0.0677288
KDR/VEGFR2	hsa-miR-361-3p	0.0114668	0.953198
KDR/VEGFR2	hsa-miR-362-5p	0.0171046	0.925011
KDR/VEGFR2	hsa-miR-362-3p	0.177667	0.246771
KDR/VEGFR2	hsa-miR-363-3p	0.0630992	0.7027
KDR/VEGFR2	hsa-miR-185-5p	0.342172	0.012055
KDR/VEGFR2	hsa-miR-376c-3p	0.247773	0.0830391
KDR/VEGFR2	hsa-miR-369-5p	0.126563	0.421079
KDR/VEGFR2	hsa-miR-369-3p	0.0737869	0.6498
KDR/VEGFR2	hsa-miR-370-3p	0.280189	0.0466671
KDR/VEGFR2	hsa-miR-374a-5p	-0.0889321	0.582941
KDR/VEGFR2	hsa-miR-374a-3p	-0.0677024	0.678122
KDR/VEGFR2	hsa-miR-375	0.27488	0.0505279
KDR/VEGFR2	hsa-miR-376a-3p	0.279263	0.0468574
KDR/VEGFR2	hsa-miR-377-3p	0.0685907	0.675024
KDR/VEGFR2	hsa-miR-378a-5p	0.0618092	0.705856
KDR/VEGFR2	hsa-miR-378a-3p	0.235006	0.10411
KDR/VEGFR2	hsa-miR-379-5p	0.292411	0.0354531
KDR/VEGFR2	hsa-miR-381-3p	0.131964	0.400608
KDR/VEGFR2	hsa-miR-193b-3p	0.365791	0.00645783
KDR/VEGFR2	hsa-miR-340-5p	-0.117121	0.460054
KDR/VEGFR2	hsa-miR-340-3p	-0.15106	0.33426
KDR/VEGFR2	hsa-miR-330-5p	0.236496	0.101314
KDR/VEGFR2	hsa-miR-330-3p	0.0895047	0.582249
KDR/VEGFR2	hsa-miR-328-3p	0.232912	0.108451
KDR/VEGFR2	hsa-miR-342-5p	0.0895975	0.582155
KDR/VEGFR2	hsa-miR-342-3p	-0.243669	0.0892279
KDR/VEGFR2	hsa-miR-337-3p	0.0890778	0.582707
KDR/VEGFR2	hsa-miR-326	0.259618	0.0677288
KDR/VEGFR2	hsa-miR-151a-5p	-0.0920453	0.568909
KDR/VEGFR2	hsa-miR-151a-3p	0.206896	0.159195
KDR/VEGFR2	hsa-miR-135b-5p	0.145414	0.354977
KDR/VEGFR2	hsa-miR-148b-3p	-0.319414	0.0206539
KDR/VEGFR2	hsa-miR-331-5p	0.188071	0.215099
KDR/VEGFR2	hsa-miR-331-3p	0.118326	0.455452
KDR/VEGFR2	hsa-miR-324-5p	0.196537	0.18771
KDR/VEGFR2	hsa-miR-324-3p	0.105818	0.510295
KDR/VEGFR2	hsa-miR-338-5p	-0.0218995	0.901098
KDR/VEGFR2	hsa-miR-339-5p	0.237506	0.0991992
KDR/VEGFR2	hsa-miR-339-3p	0.083254	0.610794
KDR/VEGFR2	hsa-miR-335-5p	0.170728	0.267076
KDR/VEGFR2	hsa-miR-335-3p	0.201514	0.174355
KDR/VEGFR2	hsa-miR-345-5p	0.100479	0.533726
KDR/VEGFR2	hsa-miR-196b-5p	0.0484154	0.776589
KDR/VEGFR2	hsa-miR-423-3p	-0.1043	0.516463
KDR/VEGFR2	hsa-miR-424-5p	-0.291759	0.0358412
KDR/VEGFR2	hsa-miR-424-3p	-0.228748	0.115812
KDR/VEGFR2	hsa-miR-21-3p	0.317281	0.021667
KDR/VEGFR2	hsa-miR-425-3p	0.167083	0.27647
KDR/VEGFR2	hsa-miR-20b-5p	0.000445938	0.997623
KDR/VEGFR2	hsa-miR-429	-0.226039	0.121012
KDR/VEGFR2	hsa-miR-450a-5p	-0.0665557	0.684146
KDR/VEGFR2	hsa-miR-450a-1-3p	-0.136553	0.384333
KDR/VEGFR2	hsa-miR-433-3p	0.0127191	0.944902
KDR/VEGFR2	hsa-miR-329-3p	0.19711	0.186179
KDR/VEGFR2	hsa-miR-451a	0.00871158	0.968944
KDR/VEGFR2	hsa-miR-452-5p	0.0506773	0.76571
KDR/VEGFR2	hsa-miR-409-5p	0.000542274	0.997623
KDR/VEGFR2	hsa-miR-409-3p	0.277872	0.0481665
KDR/VEGFR2	hsa-miR-410-3p	0.181478	0.235944
KDR/VEGFR2	hsa-miR-484	-0.0691193	0.674491
KDR/VEGFR2	hsa-miR-485-3p	0.134911	0.390584
KDR/VEGFR2	hsa-miR-486-5p	0.0371397	0.830471
KDR/VEGFR2	hsa-miR-486-3p	-0.0988397	0.540573
KDR/VEGFR2	hsa-miR-489-3p	-0.162121	0.294494
KDR/VEGFR2	hsa-miR-491-5p	0.0658743	0.686997
KDR/VEGFR2	hsa-miR-511-5p	0.115997	0.465512
KDR/VEGFR2	hsa-miR-222-3p	0.409603	0.00239374
KDR/VEGFR2	hsa-miR-223-3p	0.335461	0.0140358
KDR/VEGFR2	hsa-miR-493-5p	0.107713	0.501746
KDR/VEGFR2	hsa-miR-223-5p	0.426256	0.00155946
KDR/VEGFR2	hsa-miR-432-5p	0.185268	0.224794
KDR/VEGFR2	hsa-miR-495-3p	0.19742	0.185333
KDR/VEGFR2	hsa-miR-193b-5p	0.20124	0.174618
KDR/VEGFR2	hsa-miR-34c-5p	0.300865	0.0307106
KDR/VEGFR2	hsa-miR-497-5p	-0.214884	0.143192
KDR/VEGFR2	hsa-miR-181d-5p	-0.29097	0.0361842
KDR/VEGFR2	hsa-miR-499a-5p	-0.198449	0.182475
KDR/VEGFR2	hsa-miR-500a-5p	-0.194315	0.194399
KDR/VEGFR2	hsa-miR-500a-3p	0.0156793	0.929752
KDR/VEGFR2	hsa-miR-501-5p	0.0501518	0.767939
KDR/VEGFR2	hsa-miR-501-3p	0.0444897	0.797512
KDR/VEGFR2	hsa-miR-502-3p	-0.0381671	0.82595
KDR/VEGFR2	hsa-miR-450a-2-3p	-0.0738212	0.6498
KDR/VEGFR2	hsa-miR-503-5p	-0.0761271	0.63832
KDR/VEGFR2	hsa-miR-504-5p	-0.241663	0.0923795
KDR/VEGFR2	hsa-miR-505-3p	-0.107294	0.502429
KDR/VEGFR2	hsa-miR-508-3p	-0.152652	0.32871
KDR/VEGFR2	hsa-miR-514a-3p	0.0555185	0.739963
KDR/VEGFR2	hsa-miR-532-5p	-0.198168	0.182846
KDR/VEGFR2	hsa-miR-532-3p	-0.250454	0.0794444
KDR/VEGFR2	hsa-miR-455-5p	-0.365705	0.00645783
KDR/VEGFR2	hsa-miR-455-3p	-0.311911	0.0238045
KDR/VEGFR2	hsa-miR-487b-3p	0.0401631	0.817423
KDR/VEGFR2	hsa-miR-92b-3p	0.0348463	0.837457
KDR/VEGFR2	hsa-miR-574-5p	0.214079	0.144179
KDR/VEGFR2	hsa-miR-574-3p	-0.134767	0.390975
KDR/VEGFR2	hsa-miR-576-5p	-0.0419183	0.810114
KDR/VEGFR2	hsa-miR-576-3p	0.258213	0.0696246
KDR/VEGFR2	hsa-miR-582-5p	-0.0590032	0.717888
KDR/VEGFR2	hsa-miR-582-3p	0.145238	0.355528
KDR/VEGFR2	hsa-miR-584-5p	0.0352575	0.836923
KDR/VEGFR2	hsa-miR-589-5p	0.253995	0.0753343
KDR/VEGFR2	hsa-miR-3529-3p	0.296719	0.032405
KDR/VEGFR2	hsa-miR-590-3p	-0.0776574	0.633232
KDR/VEGFR2	hsa-miR-592	-0.256487	0.0719899
KDR/VEGFR2	hsa-miR-598-3p	0.0519347	0.759633
KDR/VEGFR2	hsa-miR-615-3p	-0.015305	0.931216
KDR/VEGFR2	hsa-miR-618	-0.194999	0.192804
KDR/VEGFR2	hsa-miR-619-5p	0.0302677	0.858814
KDR/VEGFR2	hsa-miR-624-5p	-0.11845	0.455452
KDR/VEGFR2	hsa-miR-625-5p	0.0993693	0.53857
KDR/VEGFR2	hsa-miR-625-3p	0.164758	0.285533
KDR/VEGFR2	hsa-miR-628-5p	-0.0139932	0.937143
KDR/VEGFR2	hsa-miR-629-5p	0.139656	0.372067
KDR/VEGFR2	hsa-miR-629-3p	0.0845454	0.603226
KDR/VEGFR2	hsa-miR-641	-0.150833	0.33426
KDR/VEGFR2	hsa-miR-651-5p	0.125339	0.426508
KDR/VEGFR2	hsa-miR-365a-5p	0.352008	0.00923202
KDR/VEGFR2	hsa-miR-548d-5p	0.227439	0.117916
KDR/VEGFR2	hsa-miR-653-3p	-0.153496	0.325808
KDR/VEGFR2	hsa-miR-411-5p	-0.107971	0.500453
KDR/VEGFR2	hsa-miR-654-5p	0.126902	0.420346
KDR/VEGFR2	hsa-miR-654-3p	0.1252	0.426508
KDR/VEGFR2	hsa-miR-655-3p	-0.0131501	0.942269
KDR/VEGFR2	hsa-miR-656-3p	0.0158551	0.929752
KDR/VEGFR2	hsa-miR-660-5p	0.0186257	0.918679
KDR/VEGFR2	hsa-miR-660-3p	0.104337	0.516463
KDR/VEGFR2	hsa-miR-421	-0.144506	0.357444
KDR/VEGFR2	hsa-miR-542-5p	-0.00757088	0.972428
KDR/VEGFR2	hsa-miR-542-3p	-0.0343129	0.838918
KDR/VEGFR2	hsa-miR-758-3p	0.240418	0.0943479
KDR/VEGFR2	hsa-miR-382-5p	0.329663	0.0164001
KDR/VEGFR2	hsa-miR-425-5p	0.336582	0.0138473
KDR/VEGFR2	hsa-miR-320b	0.006896	0.973897
KDR/VEGFR2	hsa-miR-320c	-0.00557458	0.976052
KDR/VEGFR2	hsa-miR-1296-5p	-0.163134	0.291402
KDR/VEGFR2	hsa-miR-1468-5p	-0.0959234	0.55347
KDR/VEGFR2	hsa-miR-1271-5p	-0.192559	0.200589
KDR/VEGFR2	hsa-miR-1301-3p	0.271485	0.0536159
KDR/VEGFR2	hsa-miR-454-5p	-0.066783	0.682979
KDR/VEGFR2	hsa-miR-454-3p	0.00578122	0.975931
KDR/VEGFR2	hsa-miR-769-5p	0.158792	0.305258
KDR/VEGFR2	hsa-miR-769-3p	0.142901	0.364142
KDR/VEGFR2	hsa-miR-766-3p	0.162757	0.291577
KDR/VEGFR2	hsa-miR-378d	-0.00826637	0.969496
KDR/VEGFR2	hsa-miR-1185-1-3p	0.122381	0.440259
KDR/VEGFR2	hsa-miR-450b-5p	-0.0267241	0.877105
KDR/VEGFR2	hsa-miR-493-3p	0.322002	0.0196111
KDR/VEGFR2	hsa-miR-889-3p	-0.0819747	0.616468
KDR/VEGFR2	hsa-miR-708-5p	0.107326	0.502429
KDR/VEGFR2	hsa-miR-708-3p	0.0349991	0.837457
KDR/VEGFR2	hsa-miR-147b	0.176513	0.251101
KDR/VEGFR2	hsa-miR-190b	0.0835535	0.609081
KDR/VEGFR2	hsa-miR-744-5p	-0.333843	0.014619
KDR/VEGFR2	hsa-miR-885-5p	-0.464292	0.000539421
KDR/VEGFR2	hsa-miR-887-3p	0.21688	0.140038
KDR/VEGFR2	hsa-miR-543	-0.0330844	0.841901
KDR/VEGFR2	hsa-miR-374b-3p	-0.130263	0.405112
KDR/VEGFR2	hsa-miR-509-3-5p	-0.212467	0.14652
KDR/VEGFR2	hsa-miR-941	0.174136	0.257462
KDR/VEGFR2	hsa-miR-942-5p	0.0368751	0.83101
KDR/VEGFR2	hsa-miR-1180-3p	0.180436	0.237379
KDR/VEGFR2	hsa-miR-548e-3p	0.266706	0.0578936
KDR/VEGFR2	hsa-miR-1285-3p	0.140423	0.369507
KDR/VEGFR2	hsa-miR-1287-5p	0.0789944	0.626071
KDR/VEGFR2	hsa-miR-550a-5p	0.502812	0.000103536
KDR/VEGFR2	hsa-miR-1291	0.0788119	0.626071
KDR/VEGFR2	hsa-miR-548k	0.0818698	0.616468
KDR/VEGFR2	hsa-miR-1299	0.00544853	0.976286
KDR/VEGFR2	hsa-miR-1303	0.124431	0.428891
KDR/VEGFR2	hsa-miR-1304-3p	0.0476896	0.781118
KDR/VEGFR2	hsa-miR-548f-5p	0.213257	0.145033
KDR/VEGFR2	hsa-miR-1246	0.243134	0.0901952
KDR/VEGFR2	hsa-miR-1247-5p	0.198979	0.181515
KDR/VEGFR2	hsa-miR-1248	-0.0727982	0.65571
KDR/VEGFR2	hsa-miR-1249-3p	0.0635041	0.700106
KDR/VEGFR2	hsa-miR-1260a	-0.134432	0.392052
KDR/VEGFR2	hsa-miR-548o-3p	0.0907748	0.574949
KDR/VEGFR2	hsa-miR-1269a	0.17324	0.260076
KDR/VEGFR2	hsa-miR-1270	-0.174537	0.256911
KDR/VEGFR2	hsa-miR-1277-5p	-0.229764	0.113973
KDR/VEGFR2	hsa-miR-1277-3p	-0.126507	0.421079
KDR/VEGFR2	hsa-miR-652-3p	0.436996	0.00126699
KDR/VEGFR2	hsa-miR-664a-5p	0.24078	0.0937648
KDR/VEGFR2	hsa-miR-664a-3p	-0.24938	0.0805576
KDR/VEGFR2	hsa-miR-1306-5p	0.0263735	0.878689
KDR/VEGFR2	hsa-miR-671-3p	0.361694	0.00728873
KDR/VEGFR2	hsa-miR-671-5p	0.36906	0.00612026
KDR/VEGFR2	hsa-miR-320d	0.125256	0.426508
KDR/VEGFR2	hsa-miR-2110	0.201555	0.174355
KDR/VEGFR2	hsa-miR-2277-5p	0.113563	0.47436
KDR/VEGFR2	hsa-miR-3074-5p	0.040886	0.814335
KDR/VEGFR2	hsa-miR-3074-3p	-0.142556	0.364813
KDR/VEGFR2	hsa-miR-3158-3p	0.0178458	0.922055
KDR/VEGFR2	hsa-miR-1260b	0.126489	0.421079
KDR/VEGFR2	hsa-miR-3173-5p	0.0428692	0.805158
KDR/VEGFR2	hsa-miR-548w	0.253366	0.0763564
KDR/VEGFR2	hsa-miR-3184-5p	0.121907	0.442031
KDR/VEGFR2	hsa-miR-3065-5p	-0.105874	0.510295
KDR/VEGFR2	hsa-miR-378c	0.0254818	0.883671
KDR/VEGFR2	hsa-miR-2355-3p	0.166569	0.278232
KDR/VEGFR2	hsa-miR-3605-3p	0.00819675	0.969496
KDR/VEGFR2	hsa-miR-3607-3p	-0.319184	0.020663
KDR/VEGFR2	hsa-miR-3609	-0.286911	0.0397711
KDR/VEGFR2	hsa-miR-3613-5p	0.0697245	0.672049
KDR/VEGFR2	hsa-miR-3613-3p	-0.0780494	0.631414
KDR/VEGFR2	hsa-miR-3615	0.252275	0.0769746
KDR/VEGFR2	hsa-miR-23c	-0.40931	0.00239374
KDR/VEGFR2	hsa-miR-3651	-0.0301842	0.858814
KDR/VEGFR2	hsa-miR-3653-5p	0.0439053	0.799503
KDR/VEGFR2	hsa-miR-3653-3p	-0.1011	0.53089
KDR/VEGFR2	hsa-miR-3687	-0.0688127	0.674491
KDR/VEGFR2	hsa-miR-3909	-0.0402466	0.817423
KDR/VEGFR2	hsa-miR-3912-3p	-0.255567	0.0732299
KDR/VEGFR2	hsa-miR-4448	0.0494906	0.770587
KDR/VEGFR2	hsa-miR-4454	-0.134959	0.390584
KDR/VEGFR2	hsa-miR-3135b	0.209318	0.153152
KDR/VEGFR2	hsa-miR-2392	-0.0336201	0.839928
KDR/VEGFR2	hsa-miR-3960	0.141707	0.366035
KDR/VEGFR2	hsa-miR-4677-3p	0.00178157	0.993909
KDR/VEGFR2	hsa-miR-874-3p	0.37059	0.00609686
KDR/VEGFR2	hsa-miR-3591-5p	-0.276406	0.0494489
KDR/VEGFR2	hsa-miR-4791	-0.0212295	0.905192
KDR/VEGFR2	hsa-miR-4792	-0.0523013	0.759633
KDR/VEGFR2	hsa-miR-5010-3p	-0.182084	0.234684
KDR/VEGFR2	hsa-miR-1273g-3p	0.195451	0.19134
KDR/VEGFR2	hsa-miR-5100	-0.0415593	0.811936
KDR/VEGFR2	hsa-miR-664b-5p	-0.0875506	0.591134
KDR/VEGFR2	hsa-miR-664b-3p	-0.215656	0.142233
KDR/VEGFR2	hsa-miR-5585-3p	0.0624639	0.703221
KDR/VEGFR2	hsa-miR-5684	-0.079248	0.626071
KDR/VEGFR2	hsa-miR-5701	-0.173214	0.260076
KDR/VEGFR2	hsa-miR-5787	0.152899	0.327774
KDR/VEGFR2	hsa-miR-6131	0.0944099	0.560075
KDR/VEGFR2	hsa-miR-6500-3p	-0.0815854	0.616691
KDR/VEGFR2	hsa-miR-6503-5p	-0.00623047	0.975931
KDR/VEGFR2	hsa-miR-6511a-3p	-0.139492	0.372067
KDR/VEGFR2	hsa-miR-6716-3p	-0.0463782	0.786979
KDR/VEGFR2	hsa-miR-6511b-3p	-0.199484	0.180319
KDR/VEGFR2	hsa-miR-6765-3p	-0.131948	0.400608
KDR/VEGFR2	hsa-miR-6873-3p	0.0743505	0.6498
KDR/VEGFR2	hsa-miR-6880-5p	-0.11427	0.472025
KDR/VEGFR2	hsa-miR-7641	0.0237463	0.890608
KDR/VEGFR2	hsa-miR-7704	0.133886	0.39507
KDR/VEGFR2	hsa-miR-7706	0.226204	0.120883
KDR/VEGFR2	hsa-miR-548ba	-0.0926321	0.565042
KDR/VEGFR2	hsa-miR-7977	-0.147508	0.347955

## Sheet: Table S3
Table S3: miRNA-mRNA target interactions as listed by miRDB, miRabel (RRA<0.05) and Diana Tarbase v.8
miRNA	mRNA	Interaction listed by miRDB	Interaction listed by Diana Tarbase v.8	Interaction listed by miRabel (RRA cutoff 0.05)
hsa-let-7a-5p	EPAS1	no	no	no
hsa-let-7b-3p	EPAS1	no	no	no
hsa-let-7d-5p	EPAS1	no	no	no
hsa-let-7e-5p	EPAS1	no	no	no
hsa-let-7f-1-3p	EPAS1	no	no	no
hsa-let-7i-5p	EPAS1	no	no	no
hsa-miR-106b-3p	EPAS1	no	no	no
hsa-miR-107	EPAS1	no	no	no
hsa-miR-10b-5p	EPAS1	no	no	no
hsa-miR-126-5p	EPAS1	no	no	no
hsa-miR-1290	EPAS1	no	no	no
hsa-miR-1292-5p	EPAS1	no	no	no
hsa-miR-1307-3p	EPAS1	no	no	no
hsa-miR-1307-5p	EPAS1	no	no	no
hsa-miR-134-5p	EPAS1	no	no	no
hsa-miR-136-5p	EPAS1	no	no	no
hsa-miR-138-5p	EPAS1	no	no	no
hsa-miR-139-5p	EPAS1	no	no	no
hsa-miR-142-3p	EPAS1	no	no	no
hsa-miR-142-5p	EPAS1	yes	yes	yes
hsa-miR-145-5p	EPAS1	no	no	no
hsa-miR-146a-5p	EPAS1	no	no	no
hsa-miR-146b-3p	EPAS1	no	no	no
hsa-miR-146b-5p	EPAS1	no	no	no
hsa-miR-148b-3p	EPAS1	yes	no	yes
hsa-miR-181a-5p	EPAS1	no	no	no
hsa-miR-185-5p	EPAS1	no	yes	yes
hsa-miR-193b-3p	EPAS1	no	no	no
hsa-miR-204-5p	EPAS1	no	no	no
hsa-miR-21-3p	EPAS1	no	yes	no
hsa-miR-211-5p	EPAS1	no	no	no
hsa-miR-222-3p	EPAS1	no	no	no
hsa-miR-223-3p	EPAS1	no	no	yes
hsa-miR-223-5p	EPAS1	no	no	no
hsa-miR-10b-3p	EPAS1	no	no	no
hsa-miR-23b-3p	EPAS1	yes	yes	yes
hsa-let-7f-2-3p	EPAS1	no	no	no
hsa-miR-23c	EPAS1	yes	no	no
hsa-miR-30a-3p	EPAS1	yes	yes	no
hsa-miR-1301-3p	EPAS1	no	no	yes
hsa-miR-26a-5p	EPAS1	no	yes	no
hsa-miR-26b-5p	EPAS1	no	yes	no
hsa-miR-27b-3p	EPAS1	no	yes	yes
hsa-miR-30c-5p	EPAS1	no	yes	no
hsa-miR-127-5p	EPAS1	yes	yes	yes
hsa-miR-376a-3p	EPAS1	no	no	no
hsa-miR-34c-5p	EPAS1	no	no	no
hsa-miR-3529-3p	EPAS1	yes	no	no
hsa-miR-200a-3p	EPAS1	no	no	no
hsa-miR-3607-3p	EPAS1	no	no	no
hsa-miR-3609	EPAS1	yes	no	no
hsa-miR-365a-5p	EPAS1	no	no	no
hsa-miR-382-5p	EPAS1	no	no	no
hsa-miR-127-3p	EPAS1	no	no	no
hsa-miR-574-5p	EPAS1	no	no	no
hsa-miR-376c-3p	EPAS1	yes	no	yes
hsa-miR-424-3p	EPAS1	no	no	no
hsa-miR-424-5p	EPAS1	no	yes	no
hsa-miR-425-5p	EPAS1	no	no	no
hsa-miR-455-3p	EPAS1	no	no	no
hsa-miR-758-3p	EPAS1	no	no	yes
hsa-miR-199b-5p	EPAS1	no	no	no
hsa-miR-455-5p	EPAS1	no	no	no
hsa-miR-22-3p	EPAS1	no	yes	no
hsa-miR-30b-5p	EPAS1	no	yes	no
hsa-miR-181c-5p	EPAS1	no	no	no
hsa-miR-493-3p	EPAS1	no	no	no
hsa-miR-375	EPAS1	no	no	no
hsa-miR-548e-3p	EPAS1	no	no	no
hsa-miR-550a-5p	EPAS1	no	no	no
hsa-miR-190a-5p	EPAS1	no	no	no
hsa-miR-576-3p	EPAS1	no	no	no
hsa-miR-497-5p	EPAS1	no	no	no
hsa-miR-181d-5p	EPAS1	no	no	no
hsa-miR-149-5p	EPAS1	no	no	no
hsa-miR-195-5p	EPAS1	no	no	no
hsa-miR-296-5p	EPAS1	no	no	no
hsa-miR-130a-3p	EPAS1	no	yes	no
hsa-miR-2355-3p	EPAS1	no	no	no
hsa-miR-378a-3p	EPAS1	no	no	no
hsa-miR-30e-3p	EPAS1	yes	yes	no
hsa-miR-664a-5p	EPAS1	no	no	no
hsa-miR-532-3p	EPAS1	no	no	no
hsa-miR-589-5p	EPAS1	no	no	no
hsa-miR-125b-1-3p	EPAS1	no	no	no
hsa-miR-193b-5p	EPAS1	no	no	no
hsa-miR-7706	EPAS1	no	no	no
hsa-let-7a-3p	EPAS1	no	no	no
hsa-miR-1277-5p	EPAS1	yes	no	no
hsa-miR-1246	EPAS1	no	no	yes
hsa-miR-126-3p	EPAS1	no	no	no
hsa-miR-495-3p	EPAS1	no	no	no
hsa-miR-135a-5p	EPAS1	no	no	no
hsa-let-7e-3p	EPAS1	no	no	no
hsa-miR-3135b	EPAS1	no	no	no
hsa-miR-504-5p	EPAS1	no	no	no
hsa-miR-335-3p	EPAS1	no	no	no
hsa-miR-125a-5p	EPAS1	no	yes	no
hsa-miR-409-3p	EPAS1	yes	no	yes
hsa-miR-3912-3p	EPAS1	no	no	no
hsa-miR-499a-5p	EPAS1	no	no	no
hsa-miR-3591-5p	EPAS1	no	no	no
hsa-miR-652-3p	EPAS1	no	no	no
hsa-miR-664a-3p	EPAS1	no	no	no
hsa-miR-361-5p	EPAS1	no	no	no
hsa-miR-671-3p	EPAS1	no	no	no
hsa-miR-101-3p	EPAS1	no	yes	no
hsa-miR-151a-3p	EPAS1	no	no	no
hsa-miR-31-5p	EPAS1	no	yes	no
hsa-miR-185-3p	EPAS1	no	no	no
hsa-miR-671-5p	EPAS1	no	no	no
hsa-miR-2110	EPAS1	no	no	no
hsa-miR-330-5p	EPAS1	no	yes	no
hsa-miR-432-5p	EPAS1	no	yes	no
hsa-miR-370-3p	EPAS1	no	no	no
hsa-miR-7-1-3p	EPAS1	no	no	no
hsa-miR-328-3p	EPAS1	no	no	yes
hsa-miR-379-5p	EPAS1	no	no	no
hsa-miR-140-5p	EPAS1	no	yes	no
hsa-miR-548w	EPAS1	no	no	no
hsa-let-7f-5p	EPAS1	no	no	no
hsa-miR-329-3p	EPAS1	no	no	no
hsa-miR-744-5p	EPAS1	no	yes	yes
hsa-miR-425-3p	EPAS1	no	no	no
hsa-miR-155-5p	EPAS1	no	yes	no
hsa-miR-874-3p	EPAS1	no	no	no
hsa-miR-30c-2-3p	EPAS1	no	yes	no
hsa-miR-224-5p	EPAS1	no	yes	no
hsa-miR-532-5p	EPAS1	no	no	no
hsa-miR-181b-5p	EPAS1	no	no	no
hsa-let-7d-3p	EPAS1	no	no	no
hsa-miR-193a-5p	EPAS1	no	no	no
hsa-miR-941	EPAS1	no	no	no
hsa-miR-429	EPAS1	no	no	no
hsa-miR-30a-5p	EPAS1	no	yes	no
hsa-miR-592	EPAS1	no	no	no
hsa-miR-618	EPAS1	no	no	no
hsa-miR-625-3p	EPAS1	no	no	no
hsa-miR-30d-5p	EPAS1	no	yes	no
hsa-miR-147b	EPAS1	no	no	no
hsa-miR-194-5p	EPAS1	no	no	no
hsa-miR-15b-3p	EPAS1	no	no	no
hsa-miR-548d-5p	EPAS1	no	no	no
hsa-miR-99b-5p	EPAS1	no	no	no
hsa-miR-30d-3p	EPAS1	yes	no	no
hsa-miR-150-5p	EPAS1	no	no	no
hsa-miR-324-5p	EPAS1	no	no	no
hsa-miR-148a-3p	EPAS1	yes	yes	yes
hsa-miR-182-5p	EPAS1	yes	yes	yes
hsa-miR-1247-5p	EPAS1	no	no	yes
hsa-miR-154-5p	EPAS1	no	no	no
hsa-miR-1271-5p	EPAS1	yes	no	yes
hsa-miR-3615	EPAS1	no	no	no
hsa-miR-410-3p	EPAS1	no	no	no
hsa-miR-10a-3p	EPAS1	no	no	no
hsa-miR-335-5p	EPAS1	no	no	no
hsa-miR-339-5p	EPAS1	no	no	no
hsa-miR-15b-5p	EPAS1	no	no	no
hsa-miR-369-5p	EPAS1	no	no	no
hsa-miR-320a	EPAS1	no	no	yes
hsa-miR-654-3p	EPAS1	no	no	no
hsa-miR-548f-5p	EPAS1	no	no	no
hsa-miR-1185-1-3p	EPAS1	no	no	no
hsa-miR-214-5p	EPAS1	no	no	no
hsa-miR-1270	EPAS1	no	no	no
hsa-miR-135b-5p	EPAS1	no	no	no
hsa-miR-1285-3p	EPAS1	no	no	no
hsa-miR-18a-5p	EPAS1	no	no	no
hsa-miR-18a-3p	EPAS1	no	no	no
hsa-miR-629-3p	EPAS1	no	no	no
hsa-miR-29a-5p	EPAS1	no	no	no
hsa-miR-221-5p	EPAS1	no	no	no
hsa-miR-3184-5p	EPAS1	no	no	no
hsa-miR-204-3p	EPAS1	no	no	no
hsa-miR-381-3p	EPAS1	no	no	no
hsa-miR-196a-5p	EPAS1	no	no	no
hsa-miR-766-3p	EPAS1	no	no	no
hsa-miR-887-3p	EPAS1	no	no	no
hsa-miR-769-5p	EPAS1	no	no	no
hsa-miR-181a-3p	EPAS1	no	no	no
hsa-miR-582-3p	EPAS1	no	no	no
hsa-miR-1277-3p	EPAS1	no	no	no
hsa-miR-197-3p	EPAS1	no	no	no
hsa-miR-93-5p	EPAS1	no	no	yes
hsa-miR-23a-3p	EPAS1	yes	yes	yes
hsa-miR-3960	EPAS1	no	no	no
hsa-miR-23b-5p	EPAS1	no	no	no
hsa-miR-500a-5p	EPAS1	no	no	no
hsa-miR-331-3p	EPAS1	no	no	no
hsa-miR-509-3-5p	EPAS1	no	no	no
hsa-miR-629-5p	EPAS1	no	no	no
hsa-miR-6511a-3p	EPAS1	no	no	no
hsa-miR-1-3p	EPAS1	no	no	no
hsa-miR-1296-5p	EPAS1	no	no	no
hsa-let-7c-3p	EPAS1	no	no	no
hsa-miR-1180-3p	EPAS1	no	no	no
hsa-miR-342-3p	EPAS1	no	no	no
hsa-miR-193a-3p	EPAS1	no	no	no
hsa-miR-374b-3p	EPAS1	no	no	no
hsa-miR-194-3p	EPAS1	no	no	no
hsa-miR-140-3p	EPAS1	no	no	no
hsa-miR-151a-5p	EPAS1	no	no	no
hsa-miR-96-5p	EPAS1	yes	no	no
hsa-miR-339-3p	EPAS1	no	no	no
hsa-miR-548ba	EPAS1	no	no	no
hsa-miR-885-5p	EPAS1	no	no	no
hsa-miR-489-3p	EPAS1	no	no	no
hsa-miR-5010-3p	EPAS1	no	yes	no
hsa-miR-625-5p	EPAS1	no	yes	no
hsa-miR-508-3p	EPAS1	no	no	no
hsa-miR-653-3p	EPAS1	no	no	no
hsa-miR-28-5p	EPAS1	no	no	no
hsa-miR-210-5p	EPAS1	no	no	no
hsa-miR-1303	EPAS1	no	no	no
hsa-miR-326	EPAS1	no	yes	yes
hsa-miR-21-5p	EPAS1	no	no	no
hsa-miR-664b-3p	EPAS1	no	no	no
hsa-let-7c-5p	EPAS1	no	no	no
hsa-miR-5701	EPAS1	no	no	no
hsa-miR-17-3p	EPAS1	no	no	no
hsa-miR-337-3p	EPAS1	no	no	no
hsa-miR-345-5p	EPAS1	no	no	no
hsa-miR-20a-5p	EPAS1	no	yes	yes
hsa-miR-32-5p	EPAS1	no	no	no
hsa-miR-1269a	EPAS1	no	no	no
hsa-miR-654-5p	EPAS1	no	no	yes
hsa-miR-1260a	EPAS1	no	no	no
hsa-miR-145-3p	EPAS1	no	no	no
hsa-miR-7704	EPAS1	no	no	no
hsa-miR-181a-2-3p	EPAS1	no	no	no
hsa-miR-9-5p	EPAS1	yes	yes	yes
hsa-miR-30c-1-3p	EPAS1	no	yes	no
hsa-miR-485-3p	EPAS1	no	yes	no
hsa-miR-17-5p	EPAS1	no	yes	yes
hsa-miR-1273g-3p	EPAS1	no	no	no
hsa-miR-200b-5p	EPAS1	no	no	no
hsa-miR-1291	EPAS1	no	no	no
hsa-miR-195-3p	EPAS1	no	no	no
hsa-miR-769-3p	EPAS1	no	yes	no
hsa-miR-377-3p	EPAS1	no	no	no
hsa-miR-493-5p	EPAS1	no	no	no
hsa-miR-221-3p	EPAS1	no	no	no
hsa-miR-6511b-3p	EPAS1	no	no	no
hsa-miR-32-3p	EPAS1	no	no	no
hsa-miR-641	EPAS1	no	no	no
hsa-miR-132-5p	EPAS1	no	no	no
hsa-miR-92a-3p	EPAS1	no	no	no
hsa-miR-511-5p	EPAS1	no	no	no
hsa-miR-320d	EPAS1	no	no	no
hsa-miR-139-3p	EPAS1	no	no	yes
hsa-miR-324-3p	EPAS1	yes	no	no
hsa-miR-29b-3p	EPAS1	no	no	no
hsa-miR-15a-5p	EPAS1	no	no	no
hsa-miR-22-5p	EPAS1	no	yes	no
hsa-miR-340-3p	EPAS1	no	no	no
hsa-miR-6500-3p	EPAS1	no	no	no
hsa-miR-6765-3p	EPAS1	no	no	no
hsa-miR-331-5p	EPAS1	no	no	no
hsa-miR-30b-3p	EPAS1	no	yes	no
hsa-miR-450a-5p	EPAS1	no	no	no
hsa-miR-16-5p	EPAS1	no	no	no
hsa-miR-1468-5p	EPAS1	yes	no	no
hsa-miR-651-5p	EPAS1	no	no	yes
hsa-miR-1249-3p	EPAS1	no	no	no
hsa-miR-2277-5p	EPAS1	no	no	no
hsa-miR-27a-3p	EPAS1	no	yes	yes
hsa-miR-25-3p	EPAS1	no	no	no
hsa-let-7g-3p	EPAS1	no	no	no
hsa-miR-4454	EPAS1	no	no	no
hsa-miR-486-3p	EPAS1	no	no	no
hsa-let-7i-3p	EPAS1	no	no	no
hsa-miR-29c-3p	EPAS1	no	no	no
hsa-miR-183-5p	EPAS1	no	no	no
hsa-miR-450a-1-3p	EPAS1	no	no	no
hsa-miR-7977	EPAS1	no	no	no
hsa-miR-374a-3p	EPAS1	no	no	no
hsa-miR-6131	EPAS1	no	no	no
hsa-miR-216a-5p	EPAS1	no	no	no
hsa-miR-190b	EPAS1	no	no	no
hsa-miR-708-5p	EPAS1	no	no	no
hsa-miR-6880-5p	EPAS1	no	no	no
hsa-miR-30e-5p	EPAS1	no	no	no
hsa-miR-374a-5p	EPAS1	yes	yes	yes
hsa-miR-98-3p	EPAS1	no	no	no
hsa-miR-187-3p	EPAS1	no	no	no
hsa-miR-5684	EPAS1	no	no	no
hsa-miR-487b-3p	EPAS1	no	no	no
hsa-miR-10a-5p	EPAS1	no	no	no
hsa-miR-421	EPAS1	no	no	no
hsa-miR-192-5p	EPAS1	no	no	no
hsa-miR-3065-5p	EPAS1	no	no	no
hsa-miR-542-5p	EPAS1	no	no	no
hsa-miR-624-5p	EPAS1	no	no	no
hsa-miR-19b-3p	EPAS1	no	no	no
hsa-miR-548o-3p	EPAS1	no	no	no
hsa-miR-217	EPAS1	no	no	no
hsa-miR-19b-1-5p	EPAS1	no	no	no
hsa-miR-542-3p	EPAS1	no	no	no
hsa-let-7g-5p	EPAS1	no	no	no
hsa-miR-129-5p	EPAS1	no	yes	yes
hsa-miR-5787	EPAS1	no	no	no
hsa-miR-136-3p	EPAS1	no	no	no
hsa-miR-3173-5p	EPAS1	no	no	no
hsa-miR-299-5p	EPAS1	no	no	no
hsa-miR-378a-5p	EPAS1	no	no	no
hsa-miR-301a-5p	EPAS1	no	no	no
hsa-miR-100-5p	EPAS1	no	no	no
hsa-miR-200b-3p	EPAS1	no	yes	no
hsa-miR-342-5p	EPAS1	no	no	no
hsa-miR-362-3p	EPAS1	no	no	no
hsa-miR-99a-3p	EPAS1	no	no	no
hsa-miR-369-3p	EPAS1	yes	yes	yes
hsa-miR-484	EPAS1	no	no	no
hsa-miR-501-5p	EPAS1	no	no	no
hsa-miR-503-5p	EPAS1	no	no	no
hsa-miR-200a-5p	EPAS1	no	yes	no
hsa-miR-450b-5p	EPAS1	no	no	no
hsa-miR-590-3p	EPAS1	no	no	no
hsa-miR-29a-3p	EPAS1	no	no	no
hsa-miR-330-3p	EPAS1	no	no	no
hsa-miR-548k	EPAS1	no	no	no
hsa-miR-1260b	EPAS1	no	no	no
hsa-miR-1287-5p	EPAS1	no	no	no
hsa-miR-9-3p	EPAS1	no	no	no
hsa-miR-128-3p	EPAS1	no	yes	no
hsa-miR-29c-5p	EPAS1	no	no	no
hsa-miR-27b-5p	EPAS1	no	no	no
hsa-miR-224-3p	EPAS1	no	no	no
hsa-miR-501-3p	EPAS1	no	no	yes
hsa-miR-378c	EPAS1	no	no	no
hsa-miR-5585-3p	EPAS1	no	no	no
hsa-miR-27a-5p	EPAS1	no	yes	no
hsa-miR-3074-3p	EPAS1	no	no	no
hsa-miR-452-5p	EPAS1	no	no	no
hsa-miR-598-3p	EPAS1	no	no	no
hsa-miR-6716-3p	EPAS1	no	no	no
hsa-miR-99a-5p	EPAS1	no	no	no
hsa-miR-200c-3p	EPAS1	no	no	no
hsa-miR-125a-3p	EPAS1	no	no	no
hsa-miR-148a-5p	EPAS1	no	no	no
hsa-miR-92a-1-5p	EPAS1	no	no	no
hsa-miR-299-3p	EPAS1	no	yes	no
hsa-miR-133a-5p	EPAS1	no	no	no
hsa-miR-491-5p	EPAS1	no	no	yes
hsa-miR-28-3p	EPAS1	no	no	no
hsa-miR-34a-5p	EPAS1	no	yes	no
hsa-miR-98-5p	EPAS1	no	no	no
hsa-miR-191-5p	EPAS1	no	no	no
hsa-miR-574-3p	EPAS1	no	no	no
hsa-miR-16-2-3p	EPAS1	no	no	no
hsa-miR-212-5p	EPAS1	no	no	no
hsa-miR-450a-2-3p	EPAS1	no	no	no
hsa-miR-411-5p	EPAS1	no	no	no
hsa-miR-144-3p	EPAS1	no	no	no
hsa-miR-3613-3p	EPAS1	yes	no	no
hsa-miR-214-3p	EPAS1	no	no	no
hsa-miR-122-5p	EPAS1	no	no	no
hsa-miR-95-3p	EPAS1	no	no	no
hsa-miR-889-3p	EPAS1	yes	no	yes
hsa-miR-103a-2-5p	EPAS1	no	no	no
hsa-miR-210-3p	EPAS1	no	no	no
hsa-miR-20b-5p	EPAS1	no	no	yes
hsa-miR-125b-5p	EPAS1	no	yes	no
hsa-miR-24-3p	EPAS1	no	no	no
hsa-miR-660-3p	EPAS1	no	no	no
hsa-miR-3613-5p	EPAS1	no	no	no
hsa-miR-1304-3p	EPAS1	no	no	no
hsa-miR-152-5p	EPAS1	no	no	no
hsa-miR-26a-2-3p	EPAS1	no	no	no
hsa-miR-19a-3p	EPAS1	no	no	no
hsa-miR-93-3p	EPAS1	no	yes	no
hsa-miR-29b-1-5p	EPAS1	no	no	no
hsa-miR-362-5p	EPAS1	no	no	no
hsa-miR-409-5p	EPAS1	no	no	no
hsa-miR-7641	EPAS1	no	no	no
hsa-miR-320b	EPAS1	no	no	yes
hsa-miR-664b-5p	EPAS1	no	no	no
hsa-miR-423-3p	EPAS1	no	no	yes
hsa-miR-500a-3p	EPAS1	no	no	no
hsa-miR-130b-3p	EPAS1	no	no	no
hsa-miR-106a-5p	EPAS1	no	yes	no
hsa-miR-4448	EPAS1	no	no	no
hsa-let-7b-5p	EPAS1	no	yes	no
hsa-miR-3909	EPAS1	no	no	no
hsa-miR-106b-5p	EPAS1	no	yes	yes
hsa-miR-186-5p	EPAS1	no	no	no
hsa-miR-3158-3p	EPAS1	no	no	no
hsa-miR-218-5p	EPAS1	no	no	yes
hsa-miR-144-5p	EPAS1	no	no	no
hsa-miR-130b-5p	EPAS1	no	no	no
hsa-miR-340-5p	EPAS1	yes	no	yes
hsa-miR-143-3p	EPAS1	no	no	no
hsa-miR-152-3p	EPAS1	yes	yes	yes
hsa-miR-1306-5p	EPAS1	no	no	no
hsa-miR-196b-5p	EPAS1	no	no	no
hsa-miR-192-3p	EPAS1	no	no	no
hsa-miR-628-5p	EPAS1	no	no	no
hsa-miR-181c-3p	EPAS1	no	yes	no
hsa-miR-215-5p	EPAS1	no	no	no
hsa-miR-24-2-5p	EPAS1	no	no	no
hsa-miR-143-5p	EPAS1	no	no	no
hsa-miR-320c	EPAS1	no	no	yes
hsa-miR-660-5p	EPAS1	yes	no	yes
hsa-miR-3605-3p	EPAS1	no	no	no
hsa-miR-708-3p	EPAS1	no	no	no
hsa-miR-26b-3p	EPAS1	no	no	no
hsa-miR-543	EPAS1	no	no	no
hsa-miR-451a	EPAS1	no	no	no
hsa-miR-576-5p	EPAS1	no	no	no
hsa-miR-29b-2-5p	EPAS1	no	no	no
hsa-miR-6503-5p	EPAS1	no	no	no
hsa-miR-454-5p	EPAS1	no	no	no
hsa-miR-615-3p	EPAS1	no	no	no
hsa-miR-33a-5p	EPAS1	no	no	no
hsa-miR-942-5p	EPAS1	no	no	no
hsa-miR-301a-3p	EPAS1	no	no	no
hsa-miR-361-3p	EPAS1	no	no	no
hsa-miR-4677-3p	EPAS1	no	no	no
hsa-miR-92b-3p	EPAS1	no	no	no
hsa-miR-502-3p	EPAS1	no	yes	no
hsa-miR-619-5p	EPAS1	no	no	no
hsa-miR-199a-5p	EPAS1	no	no	no
hsa-miR-582-5p	EPAS1	yes	no	yes
hsa-miR-3651	EPAS1	no	no	no
hsa-miR-454-3p	EPAS1	no	no	no
hsa-miR-99b-3p	EPAS1	no	no	no
hsa-miR-338-5p	EPAS1	yes	no	yes
hsa-miR-3653-3p	EPAS1	no	no	no
hsa-miR-584-5p	EPAS1	no	no	no
hsa-miR-505-3p	EPAS1	no	no	no
hsa-miR-203a-3p	EPAS1	no	no	no
hsa-miR-1248	EPAS1	no	no	no
hsa-miR-3653-5p	EPAS1	no	no	no
hsa-miR-16-1-3p	EPAS1	no	no	no
hsa-miR-514a-3p	EPAS1	no	no	no
hsa-miR-4792	EPAS1	no	no	no
hsa-miR-125b-2-3p	EPAS1	no	no	no
hsa-miR-433-3p	EPAS1	no	no	no
hsa-miR-3074-5p	EPAS1	no	no	no
hsa-miR-378d	EPAS1	no	no	no
hsa-miR-4791	EPAS1	no	no	no
hsa-miR-132-3p	EPAS1	no	no	no
hsa-miR-133a-3p	EPAS1	no	no	no
hsa-miR-363-3p	EPAS1	no	no	no
hsa-miR-3687	EPAS1	no	no	no
hsa-miR-141-3p	EPAS1	no	yes	no
hsa-miR-655-3p	EPAS1	no	no	no
hsa-miR-188-5p	EPAS1	no	no	no
hsa-miR-1299	EPAS1	no	no	yes
hsa-miR-6873-3p	EPAS1	no	no	no
hsa-miR-656-3p	EPAS1	no	no	no
hsa-miR-2392	EPAS1	no	no	no
hsa-miR-486-5p	EPAS1	no	no	no
hsa-miR-5100	EPAS1	no	no	no
hsa-let-7a-5p	FLT1	no	no	no
hsa-let-7b-3p	FLT1	no	no	no
hsa-let-7d-5p	FLT1	no	no	no
hsa-let-7e-5p	FLT1	no	no	no
hsa-let-7f-1-3p	FLT1	no	no	no
hsa-let-7i-5p	FLT1	no	no	no
hsa-miR-106b-3p	FLT1	no	no	no
hsa-miR-107	FLT1	no	yes	no
hsa-miR-10b-5p	FLT1	no	no	no
hsa-miR-126-5p	FLT1	yes	no	no
hsa-miR-1290	FLT1	no	no	no
hsa-miR-1292-5p	FLT1	no	no	no
hsa-miR-1307-3p	FLT1	no	no	no
hsa-miR-1307-5p	FLT1	no	no	no
hsa-miR-134-5p	FLT1	no	no	no
hsa-miR-136-5p	FLT1	no	no	no
hsa-miR-138-5p	FLT1	no	no	no
hsa-miR-139-5p	FLT1	yes	no	no
hsa-miR-142-3p	FLT1	no	yes	yes
hsa-miR-142-5p	FLT1	no	no	no
hsa-miR-145-5p	FLT1	yes	yes	no
hsa-miR-146a-5p	FLT1	no	no	no
hsa-miR-146b-3p	FLT1	no	no	no
hsa-miR-146b-5p	FLT1	no	no	no
hsa-miR-148b-3p	FLT1	yes	no	yes
hsa-miR-181a-5p	FLT1	yes	yes	yes
hsa-miR-185-5p	FLT1	no	no	no
hsa-miR-193b-3p	FLT1	no	no	no
hsa-miR-204-5p	FLT1	yes	no	no
hsa-miR-21-3p	FLT1	no	no	no
hsa-miR-211-5p	FLT1	yes	no	yes
hsa-miR-222-3p	FLT1	no	yes	no
hsa-miR-223-3p	FLT1	no	no	no
hsa-miR-223-5p	FLT1	no	no	no
hsa-miR-10b-3p	FLT1	no	no	no
hsa-miR-23b-3p	FLT1	no	no	no
hsa-let-7f-2-3p	FLT1	yes	no	no
hsa-miR-23c	FLT1	no	no	no
hsa-miR-30a-3p	FLT1	yes	no	no
hsa-miR-1301-3p	FLT1	no	no	yes
hsa-miR-26a-5p	FLT1	no	no	no
hsa-miR-26b-5p	FLT1	no	no	no
hsa-miR-27b-3p	FLT1	no	no	no
hsa-miR-30c-5p	FLT1	no	no	no
hsa-miR-127-5p	FLT1	no	no	no
hsa-miR-376a-3p	FLT1	no	no	no
hsa-miR-34c-5p	FLT1	no	yes	no
hsa-miR-3529-3p	FLT1	yes	no	no
hsa-miR-200a-3p	FLT1	yes	no	yes
hsa-miR-3607-3p	FLT1	no	no	no
hsa-miR-3609	FLT1	no	no	no
hsa-miR-365a-5p	FLT1	no	no	no
hsa-miR-382-5p	FLT1	no	no	no
hsa-miR-127-3p	FLT1	no	no	no
hsa-miR-574-5p	FLT1	no	no	no
hsa-miR-376c-3p	FLT1	no	no	no
hsa-miR-424-3p	FLT1	no	no	no
hsa-miR-424-5p	FLT1	no	no	no
hsa-miR-425-5p	FLT1	no	no	no
hsa-miR-455-3p	FLT1	no	no	no
hsa-miR-758-3p	FLT1	no	no	no
hsa-miR-199b-5p	FLT1	no	no	no
hsa-miR-455-5p	FLT1	no	no	no
hsa-miR-22-3p	FLT1	no	no	no
hsa-miR-30b-5p	FLT1	no	no	no
hsa-miR-181c-5p	FLT1	yes	yes	yes
hsa-miR-493-3p	FLT1	no	no	no
hsa-miR-375	FLT1	no	no	no
hsa-miR-548e-3p	FLT1	no	no	no
hsa-miR-550a-5p	FLT1	no	no	no
hsa-miR-190a-5p	FLT1	no	no	no
hsa-miR-576-3p	FLT1	no	no	no
hsa-miR-497-5p	FLT1	no	no	no
hsa-miR-181d-5p	FLT1	yes	no	yes
hsa-miR-149-5p	FLT1	yes	no	yes
hsa-miR-195-5p	FLT1	no	no	no
hsa-miR-296-5p	FLT1	no	no	no
hsa-miR-130a-3p	FLT1	no	no	no
hsa-miR-2355-3p	FLT1	no	no	no
hsa-miR-378a-3p	FLT1	yes	no	no
hsa-miR-30e-3p	FLT1	yes	no	no
hsa-miR-664a-5p	FLT1	yes	no	no
hsa-miR-532-3p	FLT1	no	no	no
hsa-miR-589-5p	FLT1	no	no	no
hsa-miR-125b-1-3p	FLT1	no	no	no
hsa-miR-193b-5p	FLT1	no	no	no
hsa-miR-7706	FLT1	no	no	no
hsa-let-7a-3p	FLT1	no	no	no
hsa-miR-1277-5p	FLT1	no	no	no
hsa-miR-1246	FLT1	no	no	no
hsa-miR-126-3p	FLT1	no	no	no
hsa-miR-495-3p	FLT1	no	yes	no
hsa-miR-135a-5p	FLT1	no	no	no
hsa-let-7e-3p	FLT1	no	no	no
hsa-miR-3135b	FLT1	no	no	no
hsa-miR-504-5p	FLT1	no	no	no
hsa-miR-335-3p	FLT1	no	no	no
hsa-miR-125a-5p	FLT1	no	no	no
hsa-miR-409-3p	FLT1	no	no	no
hsa-miR-3912-3p	FLT1	no	no	no
hsa-miR-499a-5p	FLT1	no	no	no
hsa-miR-3591-5p	FLT1	no	no	no
hsa-miR-652-3p	FLT1	no	no	no
hsa-miR-664a-3p	FLT1	no	no	no
hsa-miR-361-5p	FLT1	no	no	no
hsa-miR-671-3p	FLT1	no	no	no
hsa-miR-101-3p	FLT1	no	yes	no
hsa-miR-151a-3p	FLT1	no	no	no
hsa-miR-31-5p	FLT1	no	no	no
hsa-miR-185-3p	FLT1	no	no	no
hsa-miR-671-5p	FLT1	no	no	no
hsa-miR-2110	FLT1	yes	no	no
hsa-miR-330-5p	FLT1	no	no	no
hsa-miR-432-5p	FLT1	no	no	no
hsa-miR-370-3p	FLT1	yes	no	no
hsa-miR-7-1-3p	FLT1	no	no	no
hsa-miR-328-3p	FLT1	no	no	no
hsa-miR-379-5p	FLT1	no	no	no
hsa-miR-140-5p	FLT1	no	no	no
hsa-miR-548w	FLT1	no	no	no
hsa-let-7f-5p	FLT1	no	no	no
hsa-miR-329-3p	FLT1	no	no	no
hsa-miR-744-5p	FLT1	no	no	no
hsa-miR-425-3p	FLT1	no	no	no
hsa-miR-155-5p	FLT1	no	yes	no
hsa-miR-874-3p	FLT1	no	no	no
hsa-miR-30c-2-3p	FLT1	no	no	no
hsa-miR-224-5p	FLT1	no	no	no
hsa-miR-532-5p	FLT1	no	no	no
hsa-miR-181b-5p	FLT1	yes	no	yes
hsa-let-7d-3p	FLT1	no	no	no
hsa-miR-193a-5p	FLT1	no	no	no
hsa-miR-941	FLT1	no	no	no
hsa-miR-429	FLT1	no	no	no
hsa-miR-30a-5p	FLT1	no	no	no
hsa-miR-592	FLT1	no	no	no
hsa-miR-618	FLT1	no	no	no
hsa-miR-625-3p	FLT1	no	no	no
hsa-miR-30d-5p	FLT1	no	no	no
hsa-miR-147b	FLT1	no	no	no
hsa-miR-194-5p	FLT1	no	no	no
hsa-miR-15b-3p	FLT1	no	no	no
hsa-miR-548d-5p	FLT1	no	no	no
hsa-miR-99b-5p	FLT1	no	no	no
hsa-miR-30d-3p	FLT1	yes	no	no
hsa-miR-150-5p	FLT1	no	no	no
hsa-miR-324-5p	FLT1	no	no	no
hsa-miR-148a-3p	FLT1	yes	no	yes
hsa-miR-182-5p	FLT1	no	no	no
hsa-miR-1247-5p	FLT1	no	no	yes
hsa-miR-154-5p	FLT1	no	no	no
hsa-miR-1271-5p	FLT1	no	no	no
hsa-miR-3615	FLT1	no	no	no
hsa-miR-410-3p	FLT1	no	no	no
hsa-miR-10a-3p	FLT1	no	no	no
hsa-miR-335-5p	FLT1	yes	no	no
hsa-miR-339-5p	FLT1	no	no	yes
hsa-miR-15b-5p	FLT1	no	no	no
hsa-miR-369-5p	FLT1	no	no	no
hsa-miR-320a	FLT1	no	no	no
hsa-miR-654-3p	FLT1	no	no	yes
hsa-miR-548f-5p	FLT1	no	no	no
hsa-miR-1185-1-3p	FLT1	yes	no	no
hsa-miR-214-5p	FLT1	no	no	no
hsa-miR-1270	FLT1	no	no	no
hsa-miR-135b-5p	FLT1	no	no	no
hsa-miR-1285-3p	FLT1	no	no	no
hsa-miR-18a-5p	FLT1	no	no	no
hsa-miR-18a-3p	FLT1	no	no	no
hsa-miR-629-3p	FLT1	yes	no	no
hsa-miR-29a-5p	FLT1	yes	no	no
hsa-miR-221-5p	FLT1	no	no	no
hsa-miR-3184-5p	FLT1	no	no	no
hsa-miR-204-3p	FLT1	no	no	no
hsa-miR-381-3p	FLT1	no	no	no
hsa-miR-196a-5p	FLT1	no	no	no
hsa-miR-766-3p	FLT1	no	no	no
hsa-miR-887-3p	FLT1	no	no	no
hsa-miR-769-5p	FLT1	no	no	no
hsa-miR-181a-3p	FLT1	no	no	no
hsa-miR-582-3p	FLT1	no	no	no
hsa-miR-1277-3p	FLT1	no	no	no
hsa-miR-197-3p	FLT1	no	no	no
hsa-miR-93-5p	FLT1	yes	no	no
hsa-miR-23a-3p	FLT1	no	no	no
hsa-miR-3960	FLT1	no	no	no
hsa-miR-23b-5p	FLT1	no	no	no
hsa-miR-500a-5p	FLT1	no	no	no
hsa-miR-331-3p	FLT1	no	no	no
hsa-miR-509-3-5p	FLT1	no	no	no
hsa-miR-629-5p	FLT1	no	no	yes
hsa-miR-6511a-3p	FLT1	no	no	no
hsa-miR-1-3p	FLT1	no	no	no
hsa-miR-1296-5p	FLT1	no	no	no
hsa-let-7c-3p	FLT1	no	no	no
hsa-miR-1180-3p	FLT1	no	no	no
hsa-miR-342-3p	FLT1	no	no	no
hsa-miR-193a-3p	FLT1	no	no	no
hsa-miR-374b-3p	FLT1	yes	no	no
hsa-miR-194-3p	FLT1	no	no	no
hsa-miR-140-3p	FLT1	no	no	no
hsa-miR-151a-5p	FLT1	no	no	no
hsa-miR-96-5p	FLT1	no	no	no
hsa-miR-339-3p	FLT1	no	no	no
hsa-miR-548ba	FLT1	no	no	no
hsa-miR-885-5p	FLT1	no	no	no
hsa-miR-489-3p	FLT1	no	no	no
hsa-miR-5010-3p	FLT1	no	no	no
hsa-miR-625-5p	FLT1	no	no	no
hsa-miR-508-3p	FLT1	no	no	no
hsa-miR-653-3p	FLT1	no	no	no
hsa-miR-28-5p	FLT1	no	yes	no
hsa-miR-210-5p	FLT1	no	no	no
hsa-miR-1303	FLT1	no	no	no
hsa-miR-326	FLT1	no	no	no
hsa-miR-21-5p	FLT1	no	no	no
hsa-miR-664b-3p	FLT1	no	no	no
hsa-let-7c-5p	FLT1	no	no	no
hsa-miR-5701	FLT1	no	no	no
hsa-miR-17-3p	FLT1	no	no	no
hsa-miR-337-3p	FLT1	no	no	no
hsa-miR-345-5p	FLT1	no	no	no
hsa-miR-20a-5p	FLT1	yes	no	no
hsa-miR-32-5p	FLT1	no	no	no
hsa-miR-1269a	FLT1	yes	no	no
hsa-miR-654-5p	FLT1	no	no	no
hsa-miR-1260a	FLT1	no	no	no
hsa-miR-145-3p	FLT1	no	no	no
hsa-miR-7704	FLT1	no	no	no
hsa-miR-181a-2-3p	FLT1	no	no	no
hsa-miR-9-5p	FLT1	no	yes	no
hsa-miR-30c-1-3p	FLT1	no	no	no
hsa-miR-485-3p	FLT1	no	no	no
hsa-miR-17-5p	FLT1	yes	no	no
hsa-miR-1273g-3p	FLT1	no	no	no
hsa-miR-200b-5p	FLT1	no	no	no
hsa-miR-1291	FLT1	no	no	no
hsa-miR-195-3p	FLT1	no	no	no
hsa-miR-769-3p	FLT1	no	no	no
hsa-miR-377-3p	FLT1	no	no	no
hsa-miR-493-5p	FLT1	no	no	no
hsa-miR-221-3p	FLT1	no	no	no
hsa-miR-6511b-3p	FLT1	no	no	no
hsa-miR-32-3p	FLT1	no	no	no
hsa-miR-641	FLT1	no	no	no
hsa-miR-132-5p	FLT1	no	no	no
hsa-miR-92a-3p	FLT1	no	no	no
hsa-miR-511-5p	FLT1	no	no	no
hsa-miR-320d	FLT1	no	no	no
hsa-miR-139-3p	FLT1	no	no	no
hsa-miR-324-3p	FLT1	no	no	no
hsa-miR-29b-3p	FLT1	no	no	no
hsa-miR-15a-5p	FLT1	no	no	no
hsa-miR-22-5p	FLT1	yes	no	no
hsa-miR-340-3p	FLT1	no	no	no
hsa-miR-6500-3p	FLT1	no	no	no
hsa-miR-6765-3p	FLT1	no	no	no
hsa-miR-331-5p	FLT1	no	no	no
hsa-miR-30b-3p	FLT1	no	no	no
hsa-miR-450a-5p	FLT1	no	no	no
hsa-miR-16-5p	FLT1	no	yes	no
hsa-miR-1468-5p	FLT1	no	no	no
hsa-miR-651-5p	FLT1	no	no	no
hsa-miR-1249-3p	FLT1	no	no	no
hsa-miR-2277-5p	FLT1	no	no	no
hsa-miR-27a-3p	FLT1	no	yes	no
hsa-miR-25-3p	FLT1	no	no	no
hsa-let-7g-3p	FLT1	no	no	no
hsa-miR-4454	FLT1	no	no	no
hsa-miR-486-3p	FLT1	no	no	no
hsa-let-7i-3p	FLT1	no	no	no
hsa-miR-29c-3p	FLT1	no	no	no
hsa-miR-183-5p	FLT1	no	no	no
hsa-miR-450a-1-3p	FLT1	no	no	no
hsa-miR-7977	FLT1	no	no	no
hsa-miR-374a-3p	FLT1	yes	no	no
hsa-miR-6131	FLT1	no	no	no
hsa-miR-216a-5p	FLT1	no	no	no
hsa-miR-190b	FLT1	no	no	no
hsa-miR-708-5p	FLT1	no	yes	no
hsa-miR-6880-5p	FLT1	no	no	no
hsa-miR-30e-5p	FLT1	no	no	no
hsa-miR-374a-5p	FLT1	yes	no	no
hsa-miR-98-3p	FLT1	no	no	no
hsa-miR-187-3p	FLT1	no	no	no
hsa-miR-5684	FLT1	no	no	no
hsa-miR-487b-3p	FLT1	no	no	no
hsa-miR-10a-5p	FLT1	no	no	no
hsa-miR-421	FLT1	no	no	no
hsa-miR-192-5p	FLT1	no	no	no
hsa-miR-3065-5p	FLT1	no	no	no
hsa-miR-542-5p	FLT1	no	no	no
hsa-miR-624-5p	FLT1	no	no	no
hsa-miR-19b-3p	FLT1	yes	yes	no
hsa-miR-548o-3p	FLT1	no	no	no
hsa-miR-217	FLT1	no	no	no
hsa-miR-19b-1-5p	FLT1	no	no	no
hsa-miR-542-3p	FLT1	no	yes	yes
hsa-let-7g-5p	FLT1	no	no	no
hsa-miR-129-5p	FLT1	yes	no	yes
hsa-miR-5787	FLT1	no	no	no
hsa-miR-136-3p	FLT1	no	no	no
hsa-miR-3173-5p	FLT1	no	no	no
hsa-miR-299-5p	FLT1	no	no	no
hsa-miR-378a-5p	FLT1	no	no	no
hsa-miR-301a-5p	FLT1	no	no	no
hsa-miR-100-5p	FLT1	no	no	no
hsa-miR-200b-3p	FLT1	no	yes	yes
hsa-miR-342-5p	FLT1	no	no	no
hsa-miR-362-3p	FLT1	no	no	no
hsa-miR-99a-3p	FLT1	no	no	no
hsa-miR-369-3p	FLT1	no	no	yes
hsa-miR-484	FLT1	no	no	no
hsa-miR-501-5p	FLT1	no	no	no
hsa-miR-503-5p	FLT1	no	no	no
hsa-miR-200a-5p	FLT1	no	no	no
hsa-miR-450b-5p	FLT1	yes	no	no
hsa-miR-590-3p	FLT1	no	no	no
hsa-miR-29a-3p	FLT1	no	no	no
hsa-miR-330-3p	FLT1	no	no	no
hsa-miR-548k	FLT1	no	no	no
hsa-miR-1260b	FLT1	no	no	no
hsa-miR-1287-5p	FLT1	no	no	no
hsa-miR-9-3p	FLT1	no	no	no
hsa-miR-128-3p	FLT1	no	no	no
hsa-miR-29c-5p	FLT1	no	no	no
hsa-miR-27b-5p	FLT1	no	no	no
hsa-miR-224-3p	FLT1	yes	no	no
hsa-miR-501-3p	FLT1	no	no	no
hsa-miR-378c	FLT1	yes	no	no
hsa-miR-5585-3p	FLT1	no	no	no
hsa-miR-27a-5p	FLT1	no	no	no
hsa-miR-3074-3p	FLT1	no	no	no
hsa-miR-452-5p	FLT1	no	no	no
hsa-miR-598-3p	FLT1	no	no	no
hsa-miR-6716-3p	FLT1	no	no	no
hsa-miR-99a-5p	FLT1	no	no	no
hsa-miR-200c-3p	FLT1	no	yes	yes
hsa-miR-125a-3p	FLT1	no	no	no
hsa-miR-148a-5p	FLT1	yes	no	no
hsa-miR-92a-1-5p	FLT1	no	no	no
hsa-miR-299-3p	FLT1	no	no	no
hsa-miR-133a-5p	FLT1	no	no	no
hsa-miR-491-5p	FLT1	no	no	no
hsa-miR-28-3p	FLT1	no	no	no
hsa-miR-34a-5p	FLT1	no	yes	no
hsa-miR-98-5p	FLT1	no	no	no
hsa-miR-191-5p	FLT1	no	no	no
hsa-miR-574-3p	FLT1	no	no	no
hsa-miR-16-2-3p	FLT1	no	no	no
hsa-miR-212-5p	FLT1	no	no	no
hsa-miR-450a-2-3p	FLT1	no	no	no
hsa-miR-411-5p	FLT1	no	no	no
hsa-miR-144-3p	FLT1	yes	no	no
hsa-miR-3613-3p	FLT1	yes	no	no
hsa-miR-214-3p	FLT1	no	no	no
hsa-miR-122-5p	FLT1	no	yes	no
hsa-miR-95-3p	FLT1	no	no	no
hsa-miR-889-3p	FLT1	no	no	no
hsa-miR-103a-2-5p	FLT1	no	no	no
hsa-miR-210-3p	FLT1	no	no	no
hsa-miR-20b-5p	FLT1	yes	no	no
hsa-miR-125b-5p	FLT1	no	no	no
hsa-miR-24-3p	FLT1	no	yes	yes
hsa-miR-660-3p	FLT1	no	no	no
hsa-miR-3613-5p	FLT1	no	no	no
hsa-miR-1304-3p	FLT1	no	no	no
hsa-miR-152-5p	FLT1	no	no	no
hsa-miR-26a-2-3p	FLT1	no	no	no
hsa-miR-19a-3p	FLT1	yes	yes	no
hsa-miR-93-3p	FLT1	yes	no	no
hsa-miR-29b-1-5p	FLT1	no	no	no
hsa-miR-362-5p	FLT1	no	no	no
hsa-miR-409-5p	FLT1	no	no	no
hsa-miR-7641	FLT1	no	no	no
hsa-miR-320b	FLT1	no	no	no
hsa-miR-664b-5p	FLT1	yes	no	no
hsa-miR-423-3p	FLT1	no	no	no
hsa-miR-500a-3p	FLT1	no	no	no
hsa-miR-130b-3p	FLT1	no	no	no
hsa-miR-106a-5p	FLT1	yes	yes	no
hsa-miR-4448	FLT1	no	no	no
hsa-let-7b-5p	FLT1	no	no	no
hsa-miR-3909	FLT1	no	no	no
hsa-miR-106b-5p	FLT1	yes	no	no
hsa-miR-186-5p	FLT1	no	no	no
hsa-miR-3158-3p	FLT1	no	no	no
hsa-miR-218-5p	FLT1	yes	no	no
hsa-miR-144-5p	FLT1	no	no	no
hsa-miR-130b-5p	FLT1	no	no	no
hsa-miR-340-5p	FLT1	no	no	no
hsa-miR-143-3p	FLT1	no	no	no
hsa-miR-152-3p	FLT1	yes	no	yes
hsa-miR-1306-5p	FLT1	no	no	no
hsa-miR-196b-5p	FLT1	no	no	no
hsa-miR-192-3p	FLT1	no	no	no
hsa-miR-628-5p	FLT1	no	no	no
hsa-miR-181c-3p	FLT1	no	no	no
hsa-miR-215-5p	FLT1	no	no	no
hsa-miR-24-2-5p	FLT1	no	no	no
hsa-miR-143-5p	FLT1	no	no	no
hsa-miR-320c	FLT1	no	no	no
hsa-miR-660-5p	FLT1	yes	no	no
hsa-miR-3605-3p	FLT1	no	no	no
hsa-miR-708-3p	FLT1	no	no	no
hsa-miR-26b-3p	FLT1	no	no	no
hsa-miR-543	FLT1	no	no	no
hsa-miR-451a	FLT1	no	no	no
hsa-miR-576-5p	FLT1	no	no	no
hsa-miR-29b-2-5p	FLT1	no	no	no
hsa-miR-6503-5p	FLT1	no	no	no
hsa-miR-454-5p	FLT1	no	no	no
hsa-miR-615-3p	FLT1	yes	no	no
hsa-miR-33a-5p	FLT1	no	no	no
hsa-miR-942-5p	FLT1	no	no	no
hsa-miR-301a-3p	FLT1	no	no	no
hsa-miR-361-3p	FLT1	no	no	no
hsa-miR-4677-3p	FLT1	no	no	no
hsa-miR-92b-3p	FLT1	no	no	no
hsa-miR-502-3p	FLT1	no	no	no
hsa-miR-619-5p	FLT1	no	no	no
hsa-miR-199a-5p	FLT1	no	no	no
hsa-miR-582-5p	FLT1	no	no	no
hsa-miR-3651	FLT1	no	no	no
hsa-miR-454-3p	FLT1	no	no	no
hsa-miR-99b-3p	FLT1	no	no	no
hsa-miR-338-5p	FLT1	no	no	no
hsa-miR-3653-3p	FLT1	no	no	no
hsa-miR-584-5p	FLT1	no	no	no
hsa-miR-505-3p	FLT1	no	no	no
hsa-miR-203a-3p	FLT1	no	no	no
hsa-miR-1248	FLT1	no	no	no
hsa-miR-3653-5p	FLT1	no	no	no
hsa-miR-16-1-3p	FLT1	no	no	no
hsa-miR-514a-3p	FLT1	yes	no	no
hsa-miR-4792	FLT1	no	no	no
hsa-miR-125b-2-3p	FLT1	no	no	no
hsa-miR-433-3p	FLT1	no	yes	no
hsa-miR-3074-5p	FLT1	no	no	no
hsa-miR-378d	FLT1	yes	no	no
hsa-miR-4791	FLT1	no	no	no
hsa-miR-132-3p	FLT1	no	no	no
hsa-miR-133a-3p	FLT1	no	no	no
hsa-miR-363-3p	FLT1	no	no	no
hsa-miR-3687	FLT1	no	no	no
hsa-miR-141-3p	FLT1	yes	no	yes
hsa-miR-655-3p	FLT1	no	no	no
hsa-miR-188-5p	FLT1	no	no	no
hsa-miR-1299	FLT1	no	no	no
hsa-miR-6873-3p	FLT1	no	no	no
hsa-miR-656-3p	FLT1	yes	no	no
hsa-miR-2392	FLT1	no	no	no
hsa-miR-486-5p	FLT1	no	no	no
hsa-miR-5100	FLT1	no	no	no
hsa-let-7a-5p	KDR	no	no	no
hsa-let-7b-3p	KDR	no	no	no
hsa-let-7d-5p	KDR	no	no	no
hsa-let-7e-5p	KDR	no	no	no
hsa-let-7f-1-3p	KDR	no	no	no
hsa-let-7i-5p	KDR	no	no	no
hsa-miR-106b-3p	KDR	no	no	no
hsa-miR-107	KDR	no	no	no
hsa-miR-10b-5p	KDR	no	no	no
hsa-miR-126-5p	KDR	no	no	no
hsa-miR-1290	KDR	no	no	no
hsa-miR-1292-5p	KDR	no	no	no
hsa-miR-1307-3p	KDR	no	no	no
hsa-miR-1307-5p	KDR	no	no	no
hsa-miR-134-5p	KDR	no	no	no
hsa-miR-136-5p	KDR	no	no	no
hsa-miR-138-5p	KDR	no	no	no
hsa-miR-139-5p	KDR	no	no	no
hsa-miR-142-3p	KDR	no	no	no
hsa-miR-142-5p	KDR	no	no	no
hsa-miR-145-5p	KDR	no	no	no
hsa-miR-146a-5p	KDR	no	no	no
hsa-miR-146b-3p	KDR	no	no	no
hsa-miR-146b-5p	KDR	no	no	no
hsa-miR-148b-3p	KDR	no	no	no
hsa-miR-181a-5p	KDR	no	no	no
hsa-miR-185-5p	KDR	no	no	no
hsa-miR-193b-3p	KDR	no	no	no
hsa-miR-204-5p	KDR	no	no	no
hsa-miR-21-3p	KDR	no	yes	no
hsa-miR-211-5p	KDR	no	no	no
hsa-miR-222-3p	KDR	yes	no	yes
hsa-miR-223-3p	KDR	no	no	no
hsa-miR-223-5p	KDR	no	no	no
hsa-miR-10b-3p	KDR	no	no	no
hsa-miR-23b-3p	KDR	no	yes	yes
hsa-let-7f-2-3p	KDR	no	no	no
hsa-miR-23c	KDR	no	no	no
hsa-miR-30a-3p	KDR	no	no	no
hsa-miR-1301-3p	KDR	no	no	no
hsa-miR-26a-5p	KDR	no	no	no
hsa-miR-26b-5p	KDR	no	no	no
hsa-miR-27b-3p	KDR	no	no	no
hsa-miR-30c-5p	KDR	no	no	no
hsa-miR-127-5p	KDR	no	no	no
hsa-miR-376a-3p	KDR	no	no	no
hsa-miR-34c-5p	KDR	no	no	no
hsa-miR-3529-3p	KDR	no	no	no
hsa-miR-200a-3p	KDR	no	no	yes
hsa-miR-3607-3p	KDR	no	no	no
hsa-miR-3609	KDR	no	no	no
hsa-miR-365a-5p	KDR	no	no	no
hsa-miR-382-5p	KDR	no	no	no
hsa-miR-127-3p	KDR	no	no	no
hsa-miR-574-5p	KDR	no	no	no
hsa-miR-376c-3p	KDR	no	no	no
hsa-miR-424-3p	KDR	no	no	no
hsa-miR-424-5p	KDR	no	yes	no
hsa-miR-425-5p	KDR	no	no	no
hsa-miR-455-3p	KDR	no	no	no
hsa-miR-758-3p	KDR	no	no	no
hsa-miR-199b-5p	KDR	no	no	no
hsa-miR-455-5p	KDR	yes	no	no
hsa-miR-22-3p	KDR	no	yes	no
hsa-miR-30b-5p	KDR	no	no	no
hsa-miR-181c-5p	KDR	no	no	no
hsa-miR-493-3p	KDR	no	no	no
hsa-miR-375	KDR	no	no	no
hsa-miR-548e-3p	KDR	no	no	no
hsa-miR-550a-5p	KDR	no	no	no
hsa-miR-190a-5p	KDR	no	no	no
hsa-miR-576-3p	KDR	no	no	yes
hsa-miR-497-5p	KDR	no	no	yes
hsa-miR-181d-5p	KDR	no	no	no
hsa-miR-149-5p	KDR	yes	no	yes
hsa-miR-195-5p	KDR	no	no	no
hsa-miR-296-5p	KDR	no	no	no
hsa-miR-130a-3p	KDR	no	no	no
hsa-miR-2355-3p	KDR	no	no	no
hsa-miR-378a-3p	KDR	no	no	no
hsa-miR-30e-3p	KDR	no	no	no
hsa-miR-664a-5p	KDR	yes	no	no
hsa-miR-532-3p	KDR	no	no	no
hsa-miR-589-5p	KDR	no	no	no
hsa-miR-125b-1-3p	KDR	no	no	no
hsa-miR-193b-5p	KDR	no	no	no
hsa-miR-7706	KDR	no	no	no
hsa-let-7a-3p	KDR	no	no	no
hsa-miR-1277-5p	KDR	yes	no	no
hsa-miR-1246	KDR	no	no	no
hsa-miR-126-3p	KDR	no	no	no
hsa-miR-495-3p	KDR	no	no	no
hsa-miR-135a-5p	KDR	no	no	no
hsa-let-7e-3p	KDR	no	no	no
hsa-miR-3135b	KDR	no	no	no
hsa-miR-504-5p	KDR	no	no	no
hsa-miR-335-3p	KDR	no	no	no
hsa-miR-125a-5p	KDR	no	no	no
hsa-miR-409-3p	KDR	no	no	no
hsa-miR-3912-3p	KDR	no	no	no
hsa-miR-499a-5p	KDR	no	no	no
hsa-miR-3591-5p	KDR	no	no	no
hsa-miR-652-3p	KDR	no	no	no
hsa-miR-664a-3p	KDR	no	no	no
hsa-miR-361-5p	KDR	no	no	no
hsa-miR-671-3p	KDR	no	no	no
hsa-miR-101-3p	KDR	no	no	no
hsa-miR-151a-3p	KDR	no	no	no
hsa-miR-31-5p	KDR	no	no	no
hsa-miR-185-3p	KDR	no	no	no
hsa-miR-671-5p	KDR	no	no	no
hsa-miR-2110	KDR	no	no	no
hsa-miR-330-5p	KDR	no	no	no
hsa-miR-432-5p	KDR	no	no	no
hsa-miR-370-3p	KDR	yes	no	yes
hsa-miR-7-1-3p	KDR	no	no	no
hsa-miR-328-3p	KDR	no	no	no
hsa-miR-379-5p	KDR	no	no	no
hsa-miR-140-5p	KDR	no	no	no
hsa-miR-548w	KDR	no	no	no
hsa-let-7f-5p	KDR	no	no	no
hsa-miR-329-3p	KDR	no	no	no
hsa-miR-744-5p	KDR	no	no	yes
hsa-miR-425-3p	KDR	no	no	no
hsa-miR-155-5p	KDR	no	no	no
hsa-miR-874-3p	KDR	no	no	no
hsa-miR-30c-2-3p	KDR	no	no	no
hsa-miR-224-5p	KDR	no	yes	no
hsa-miR-532-5p	KDR	no	no	no
hsa-miR-181b-5p	KDR	no	no	no
hsa-let-7d-3p	KDR	no	no	no
hsa-miR-193a-5p	KDR	no	no	no
hsa-miR-941	KDR	no	no	no
hsa-miR-429	KDR	yes	no	no
hsa-miR-30a-5p	KDR	no	no	no
hsa-miR-592	KDR	no	no	no
hsa-miR-618	KDR	no	no	yes
hsa-miR-625-3p	KDR	no	no	no
hsa-miR-30d-5p	KDR	no	no	no
hsa-miR-147b	KDR	no	no	no
hsa-miR-194-5p	KDR	no	no	no
hsa-miR-15b-3p	KDR	no	no	no
hsa-miR-548d-5p	KDR	no	no	no
hsa-miR-99b-5p	KDR	no	no	no
hsa-miR-30d-3p	KDR	no	no	no
hsa-miR-150-5p	KDR	no	no	no
hsa-miR-324-5p	KDR	no	no	no
hsa-miR-148a-3p	KDR	no	no	no
hsa-miR-182-5p	KDR	no	no	no
hsa-miR-1247-5p	KDR	no	no	no
hsa-miR-154-5p	KDR	no	no	no
hsa-miR-1271-5p	KDR	no	no	no
hsa-miR-3615	KDR	no	no	no
hsa-miR-410-3p	KDR	no	no	no
hsa-miR-10a-3p	KDR	no	no	no
hsa-miR-335-5p	KDR	no	yes	no
hsa-miR-339-5p	KDR	no	no	no
hsa-miR-15b-5p	KDR	no	no	yes
hsa-miR-369-5p	KDR	no	no	no
hsa-miR-320a	KDR	no	no	no
hsa-miR-654-3p	KDR	no	no	no
hsa-miR-548f-5p	KDR	no	no	no
hsa-miR-1185-1-3p	KDR	no	no	no
hsa-miR-214-5p	KDR	no	no	no
hsa-miR-1270	KDR	no	no	no
hsa-miR-135b-5p	KDR	no	no	no
hsa-miR-1285-3p	KDR	no	no	no
hsa-miR-18a-5p	KDR	no	no	no
hsa-miR-18a-3p	KDR	no	no	no
hsa-miR-629-3p	KDR	no	no	no
hsa-miR-29a-5p	KDR	no	no	no
hsa-miR-221-5p	KDR	no	no	no
hsa-miR-3184-5p	KDR	no	no	no
hsa-miR-204-3p	KDR	no	no	no
hsa-miR-381-3p	KDR	no	no	no
hsa-miR-196a-5p	KDR	no	no	no
hsa-miR-766-3p	KDR	no	no	no
hsa-miR-887-3p	KDR	no	no	no
hsa-miR-769-5p	KDR	no	no	no
hsa-miR-181a-3p	KDR	no	no	no
hsa-miR-582-3p	KDR	no	no	no
hsa-miR-1277-3p	KDR	no	no	no
hsa-miR-197-3p	KDR	no	no	no
hsa-miR-93-5p	KDR	no	no	no
hsa-miR-23a-3p	KDR	no	yes	yes
hsa-miR-3960	KDR	no	no	no
hsa-miR-23b-5p	KDR	no	no	no
hsa-miR-500a-5p	KDR	no	no	yes
hsa-miR-331-3p	KDR	no	no	no
hsa-miR-509-3-5p	KDR	no	no	no
hsa-miR-629-5p	KDR	no	no	no
hsa-miR-6511a-3p	KDR	no	no	no
hsa-miR-1-3p	KDR	no	no	no
hsa-miR-1296-5p	KDR	no	no	no
hsa-let-7c-3p	KDR	no	no	no
hsa-miR-1180-3p	KDR	no	no	no
hsa-miR-342-3p	KDR	no	no	no
hsa-miR-193a-3p	KDR	no	no	no
hsa-miR-374b-3p	KDR	no	no	no
hsa-miR-194-3p	KDR	no	no	no
hsa-miR-140-3p	KDR	no	no	no
hsa-miR-151a-5p	KDR	no	no	no
hsa-miR-96-5p	KDR	no	no	no
hsa-miR-339-3p	KDR	no	no	no
hsa-miR-548ba	KDR	no	no	no
hsa-miR-885-5p	KDR	no	no	no
hsa-miR-489-3p	KDR	no	no	no
hsa-miR-5010-3p	KDR	no	no	no
hsa-miR-625-5p	KDR	no	no	no
hsa-miR-508-3p	KDR	no	no	no
hsa-miR-653-3p	KDR	no	no	no
hsa-miR-28-5p	KDR	no	no	no
hsa-miR-210-5p	KDR	no	no	no
hsa-miR-1303	KDR	no	no	no
hsa-miR-326	KDR	no	yes	no
hsa-miR-21-5p	KDR	no	no	no
hsa-miR-664b-3p	KDR	no	no	no
hsa-let-7c-5p	KDR	no	no	no
hsa-miR-5701	KDR	no	no	no
hsa-miR-17-3p	KDR	no	no	no
hsa-miR-337-3p	KDR	no	no	no
hsa-miR-345-5p	KDR	no	no	no
hsa-miR-20a-5p	KDR	no	no	no
hsa-miR-32-5p	KDR	no	no	no
hsa-miR-1269a	KDR	no	no	no
hsa-miR-654-5p	KDR	no	no	no
hsa-miR-1260a	KDR	no	no	no
hsa-miR-145-3p	KDR	no	no	no
hsa-miR-7704	KDR	no	no	no
hsa-miR-181a-2-3p	KDR	no	no	no
hsa-miR-9-5p	KDR	no	no	no
hsa-miR-30c-1-3p	KDR	no	no	no
hsa-miR-485-3p	KDR	no	no	no
hsa-miR-17-5p	KDR	no	no	no
hsa-miR-1273g-3p	KDR	no	no	no
hsa-miR-200b-5p	KDR	no	no	no
hsa-miR-1291	KDR	no	no	no
hsa-miR-195-3p	KDR	no	no	no
hsa-miR-769-3p	KDR	no	no	no
hsa-miR-377-3p	KDR	no	no	yes
hsa-miR-493-5p	KDR	no	no	no
hsa-miR-221-3p	KDR	yes	no	yes
hsa-miR-6511b-3p	KDR	no	no	no
hsa-miR-32-3p	KDR	no	no	no
hsa-miR-641	KDR	no	no	no
hsa-miR-132-5p	KDR	no	no	no
hsa-miR-92a-3p	KDR	no	no	no
hsa-miR-511-5p	KDR	no	no	no
hsa-miR-320d	KDR	no	no	no
hsa-miR-139-3p	KDR	no	no	no
hsa-miR-324-3p	KDR	no	no	no
hsa-miR-29b-3p	KDR	no	no	no
hsa-miR-15a-5p	KDR	no	no	yes
hsa-miR-22-5p	KDR	no	no	no
hsa-miR-340-3p	KDR	no	no	no
hsa-miR-6500-3p	KDR	no	no	no
hsa-miR-6765-3p	KDR	no	no	no
hsa-miR-331-5p	KDR	no	no	no
hsa-miR-30b-3p	KDR	no	no	no
hsa-miR-450a-5p	KDR	no	no	no
hsa-miR-16-5p	KDR	no	yes	yes
hsa-miR-1468-5p	KDR	no	no	no
hsa-miR-651-5p	KDR	no	no	no
hsa-miR-1249-3p	KDR	no	no	no
hsa-miR-2277-5p	KDR	no	no	no
hsa-miR-27a-3p	KDR	no	no	no
hsa-miR-25-3p	KDR	no	no	no
hsa-let-7g-3p	KDR	no	no	no
hsa-miR-4454	KDR	no	no	no
hsa-miR-486-3p	KDR	no	no	no
hsa-let-7i-3p	KDR	no	no	no
hsa-miR-29c-3p	KDR	no	no	no
hsa-miR-183-5p	KDR	no	no	no
hsa-miR-450a-1-3p	KDR	no	no	no
hsa-miR-7977	KDR	yes	no	no
hsa-miR-374a-3p	KDR	no	no	no
hsa-miR-6131	KDR	no	no	no
hsa-miR-216a-5p	KDR	no	no	no
hsa-miR-190b	KDR	no	no	no
hsa-miR-708-5p	KDR	no	no	no
hsa-miR-6880-5p	KDR	no	no	no
hsa-miR-30e-5p	KDR	no	no	no
hsa-miR-374a-5p	KDR	no	no	yes
hsa-miR-98-3p	KDR	no	no	no
hsa-miR-187-3p	KDR	no	no	no
hsa-miR-5684	KDR	no	no	no
hsa-miR-487b-3p	KDR	no	no	no
hsa-miR-10a-5p	KDR	no	no	no
hsa-miR-421	KDR	no	no	no
hsa-miR-192-5p	KDR	no	no	no
hsa-miR-3065-5p	KDR	no	no	no
hsa-miR-542-5p	KDR	no	no	no
hsa-miR-624-5p	KDR	no	no	no
hsa-miR-19b-3p	KDR	no	no	no
hsa-miR-548o-3p	KDR	no	no	no
hsa-miR-217	KDR	no	no	no
hsa-miR-19b-1-5p	KDR	no	no	no
hsa-miR-542-3p	KDR	no	no	no
hsa-let-7g-5p	KDR	no	no	no
hsa-miR-129-5p	KDR	no	no	yes
hsa-miR-5787	KDR	no	no	no
hsa-miR-136-3p	KDR	no	no	no
hsa-miR-3173-5p	KDR	no	no	no
hsa-miR-299-5p	KDR	no	no	yes
hsa-miR-378a-5p	KDR	no	no	no
hsa-miR-301a-5p	KDR	no	no	no
hsa-miR-100-5p	KDR	no	no	no
hsa-miR-200b-3p	KDR	yes	yes	yes
hsa-miR-342-5p	KDR	no	no	no
hsa-miR-362-3p	KDR	no	no	no
hsa-miR-99a-3p	KDR	no	no	no
hsa-miR-369-3p	KDR	yes	no	yes
hsa-miR-484	KDR	no	no	no
hsa-miR-501-5p	KDR	no	no	no
hsa-miR-503-5p	KDR	no	no	no
hsa-miR-200a-5p	KDR	no	no	no
hsa-miR-450b-5p	KDR	no	no	no
hsa-miR-590-3p	KDR	no	no	no
hsa-miR-29a-3p	KDR	no	no	no
hsa-miR-330-3p	KDR	no	no	yes
hsa-miR-548k	KDR	no	no	no
hsa-miR-1260b	KDR	no	no	no
hsa-miR-1287-5p	KDR	no	no	no
hsa-miR-9-3p	KDR	no	no	no
hsa-miR-128-3p	KDR	no	no	no
hsa-miR-29c-5p	KDR	no	no	no
hsa-miR-27b-5p	KDR	no	no	no
hsa-miR-224-3p	KDR	no	no	no
hsa-miR-501-3p	KDR	no	no	no
hsa-miR-378c	KDR	no	no	no
hsa-miR-5585-3p	KDR	no	no	no
hsa-miR-27a-5p	KDR	no	no	no
hsa-miR-3074-3p	KDR	no	no	no
hsa-miR-452-5p	KDR	no	no	no
hsa-miR-598-3p	KDR	no	no	no
hsa-miR-6716-3p	KDR	no	no	no
hsa-miR-99a-5p	KDR	no	no	no
hsa-miR-200c-3p	KDR	yes	yes	yes
hsa-miR-125a-3p	KDR	no	no	no
hsa-miR-148a-5p	KDR	no	no	no
hsa-miR-92a-1-5p	KDR	no	no	no
hsa-miR-299-3p	KDR	no	no	no
hsa-miR-133a-5p	KDR	no	no	no
hsa-miR-491-5p	KDR	no	no	no
hsa-miR-28-3p	KDR	no	no	no
hsa-miR-34a-5p	KDR	no	no	no
hsa-miR-98-5p	KDR	no	no	no
hsa-miR-191-5p	KDR	no	no	no
hsa-miR-574-3p	KDR	no	no	no
hsa-miR-16-2-3p	KDR	no	no	no
hsa-miR-212-5p	KDR	no	no	no
hsa-miR-450a-2-3p	KDR	no	no	no
hsa-miR-411-5p	KDR	no	no	no
hsa-miR-144-3p	KDR	no	no	no
hsa-miR-3613-3p	KDR	no	no	no
hsa-miR-214-3p	KDR	no	no	no
hsa-miR-122-5p	KDR	no	no	no
hsa-miR-95-3p	KDR	no	no	no
hsa-miR-889-3p	KDR	no	no	yes
hsa-miR-103a-2-5p	KDR	no	no	no
hsa-miR-210-3p	KDR	no	no	no
hsa-miR-20b-5p	KDR	no	no	no
hsa-miR-125b-5p	KDR	no	no	no
hsa-miR-24-3p	KDR	no	yes	no
hsa-miR-660-3p	KDR	no	no	no
hsa-miR-3613-5p	KDR	no	no	no
hsa-miR-1304-3p	KDR	no	no	no
hsa-miR-152-5p	KDR	no	no	no
hsa-miR-26a-2-3p	KDR	no	no	no
hsa-miR-19a-3p	KDR	no	no	no
hsa-miR-93-3p	KDR	no	no	no
hsa-miR-29b-1-5p	KDR	no	no	no
hsa-miR-362-5p	KDR	no	no	no
hsa-miR-409-5p	KDR	no	no	no
hsa-miR-7641	KDR	no	no	no
hsa-miR-320b	KDR	no	no	no
hsa-miR-664b-5p	KDR	yes	no	no
hsa-miR-423-3p	KDR	no	no	no
hsa-miR-500a-3p	KDR	no	no	no
hsa-miR-130b-3p	KDR	no	no	no
hsa-miR-106a-5p	KDR	no	no	no
hsa-miR-4448	KDR	no	no	no
hsa-let-7b-5p	KDR	no	no	no
hsa-miR-3909	KDR	no	no	no
hsa-miR-106b-5p	KDR	no	yes	no
hsa-miR-186-5p	KDR	no	no	no
hsa-miR-3158-3p	KDR	no	no	no
hsa-miR-218-5p	KDR	no	no	no
hsa-miR-144-5p	KDR	no	no	no
hsa-miR-130b-5p	KDR	no	no	no
hsa-miR-340-5p	KDR	no	no	no
hsa-miR-143-3p	KDR	no	no	no
hsa-miR-152-3p	KDR	no	no	no
hsa-miR-1306-5p	KDR	no	no	no
hsa-miR-196b-5p	KDR	no	no	no
hsa-miR-192-3p	KDR	no	no	no
hsa-miR-628-5p	KDR	no	no	yes
hsa-miR-181c-3p	KDR	no	no	no
hsa-miR-215-5p	KDR	no	no	no
hsa-miR-24-2-5p	KDR	no	no	no
hsa-miR-143-5p	KDR	no	no	no
hsa-miR-320c	KDR	no	no	no
hsa-miR-660-5p	KDR	no	no	no
hsa-miR-3605-3p	KDR	no	no	no
hsa-miR-708-3p	KDR	no	no	no
hsa-miR-26b-3p	KDR	no	no	no
hsa-miR-543	KDR	no	no	no
hsa-miR-451a	KDR	no	no	no
hsa-miR-576-5p	KDR	no	no	no
hsa-miR-29b-2-5p	KDR	no	no	no
hsa-miR-6503-5p	KDR	no	no	no
hsa-miR-454-5p	KDR	no	no	no
hsa-miR-615-3p	KDR	no	no	no
hsa-miR-33a-5p	KDR	no	no	no
hsa-miR-942-5p	KDR	no	no	no
hsa-miR-301a-3p	KDR	no	no	no
hsa-miR-361-3p	KDR	no	no	no
hsa-miR-4677-3p	KDR	no	no	no
hsa-miR-92b-3p	KDR	no	no	no
hsa-miR-502-3p	KDR	no	no	no
hsa-miR-619-5p	KDR	no	no	no
hsa-miR-199a-5p	KDR	no	no	no
hsa-miR-582-5p	KDR	no	no	no
hsa-miR-3651	KDR	no	no	no
hsa-miR-454-3p	KDR	no	no	no
hsa-miR-99b-3p	KDR	no	no	no
hsa-miR-338-5p	KDR	no	no	no
hsa-miR-3653-3p	KDR	no	no	no
hsa-miR-584-5p	KDR	no	no	no
hsa-miR-505-3p	KDR	no	no	no
hsa-miR-203a-3p	KDR	no	no	no
hsa-miR-1248	KDR	no	no	yes
hsa-miR-3653-5p	KDR	no	no	no
hsa-miR-16-1-3p	KDR	no	no	no
hsa-miR-514a-3p	KDR	no	no	yes
hsa-miR-4792	KDR	no	no	no
hsa-miR-125b-2-3p	KDR	no	no	no
hsa-miR-433-3p	KDR	no	no	no
hsa-miR-3074-5p	KDR	no	no	no
hsa-miR-378d	KDR	no	no	no
hsa-miR-4791	KDR	no	no	no
hsa-miR-132-3p	KDR	no	no	no
hsa-miR-133a-3p	KDR	no	no	no
hsa-miR-363-3p	KDR	no	no	no
hsa-miR-3687	KDR	no	no	no
hsa-miR-141-3p	KDR	no	no	yes
hsa-miR-655-3p	KDR	yes	no	yes
hsa-miR-188-5p	KDR	no	no	no
hsa-miR-1299	KDR	no	no	no
hsa-miR-6873-3p	KDR	no	no	no
hsa-miR-656-3p	KDR	yes	no	no
hsa-miR-2392	KDR	no	no	no
hsa-miR-486-5p	KDR	no	no	no
hsa-miR-5100	KDR	no	no	no

## Sheet: Table S4
Table S4: Correlation of miRNA expression with progression-free survival (multivariable Cox proportional hazards model with miRNA expression and IMDC category).
miRNA	HR	95% CI	p-value
hsa-miR-1301-3p	1.33	1.01-1.75	0.104
hsa-miR-142-3p	1.07	0.90-1.27	0.466667
hsa-miR-142-5p	1.03	0.85-1.25	0.8
hsa-miR-149-5p	1.32	1.02-1.71	0.104
hsa-miR-185-5p	1.62	1.26-2.08	0.014
hsa-miR-21-3p	1.19	1.00-1.42	0.104
hsa-miR-221-3p	1.52	1.15-2.00	0.021
hsa-miR-222-3p	1.22	0.96-1.54	0.171111
hsa-miR-223-3p	1.21	0.98-1.50	0.12775
hsa-miR-34c-5p	1.14	1.00-1.30	0.104
hsa-miR-3529-3p	1.31	1.07-1.62	0.042
hsa-miR-370-3p	1.1	0.97-1.25	0.196
hsa-miR-378a-3p	1.14	0.92-1.42	0.254545
hsa-miR-664a-5p	1.09	0.85-1.40	0.538462
Abbreviations: miRNA = micro-RNA, IMDC = International Metastatic RCC Database Consortium; HR = hazard ratio; CI = confidence interval; miR = micro-RNA
Note: reported p-values are FDR-corrected

## Sheet: Table S5
Table S5: Correlation of miRNA expression with overall survival since start of 1st line therapy (multivariable cox proportional hazards model with miRNA expression and IMDC category).
miRNA	HR	95% CI	p-value
hsa-miR-1301-3p	1.35	1.03-1.78	0.062
hsa-miR-142-3p	1.1	0.93-1.30	0.323077
hsa-miR-142-5p	1	0.82-1.21	0.9
hsa-miR-149-5p	1.41	1.09-1.82	0.0336
hsa-miR-185-5p	1.82	1.41-2.35	0.014
hsa-miR-21-3p	1.26	1.05-1.50	0.0336
hsa-miR-221-3p	1.34	1.03-1.74	0.062
hsa-miR-222-3p	1.2	0.95-1.52	0.151667
hsa-miR-223-3p	1.25	1.01-1.55	0.077
hsa-miR-34c-5p	1.19	1.05-1.36	0.0336
hsa-miR-3529-3p	1.35	1.10-1.66	0.028
hsa-miR-370-3p	1.12	0.99-1.28	0.1106
hsa-miR-378a-3p	1.24	1.00-1.54	0.0793333
hsa-miR-664a-5p	1.2	0.95-1.52	0.151667
Abbreviations: miRNA = micro-RNA, IMDC = International Metastatic RCC Database Consortium; HR = hazard ratio; CI = confidence interval; miR = micro-RNA
Note: reported p-values are FDR-corrected

## Sheet: Table S6
Table S6: miRNA expression by molecular subtype ccrcc1-4
miRNA	ccrcc1	ccrcc2	ccrcc3	ccrcc4	p-value
hsa-miR-34c-5p	5.42 (1.89)	5.39 (1.24)	5.85 (2.91)	6.70 (1.50)	0.03
hsa-miR-185-5p	9.63 (0.91)	9.26 (0.73)	10.2 (0.78)	9.86 (0.82)	0.03
hsa-miR-221-3p	11.3 (0.86)	11.0 (0.77)	12.47 (1.52)	11.44 (0.92)	0.09
hsa-miR-222-3p	8.55 (1.07)	8.04 (0.78)	8.95 (1.34)	8.43 (0.85)	0.09
hsa-miR-223-3p	8.19 (1.26)	7.79 (0.74)	8.50 (0.71)	8.65 (1.05)	0.03
hsa-miR-3529-3p	10.69 (1.12)	10.38 (0.75)	11.07 (1.86)	11.76 (1.13)	0.002
Note: reported values are mean (standard deviation). Reported p-values were calculated using the Kruskal-Wallis test and FDR-adjusted.
